# Supplementary material for: Specialized post-arterial capillaries facilitate adult bone remodelling
Source: Nat Cell Biol. 2024 Nov 11;26(12):2020–34. doi: 10.1038/s41556-024-01545-1 (PMC11628402; doi:10.1038/s41556-024-01545-1)
Supplement: Supplementary file 4 — Markers for subclusters of ECs in juvenile, adult and ageing long bone. [file 41556_2024_1545_MOESM4_ESM.xlsx]

## Sheet: Sheet1
	Markers for bmECs in Juvenile, Adult, Aging Ecs										Markers for mpECs in Juvenile, Adult, Aging Ecs										Markers for aECs in Juvenile, Adult, Aging Ecs										Markers for rECs in Juvenile, Adult, Aging Ecs
	p_val	avg_logFC	pct.1	pct.2	p_val_adj	cluster	gene				p_val	avg_logFC	pct.1	pct.2	p_val_adj	cluster	gene				p_val	avg_logFC	pct.1	pct.2	p_val_adj	cluster	gene				p_val	avg_logFC	pct.1	pct.2	p_val_adj	cluster	gene
Dnase1l3	0	1.98891	0.981	0.738	0	bmECs	Dnase1l3			Ramp3	0	1.31717	0.746	0.354	0	mpECs	Ramp3			Fbln5	0	2.3682	0.952	0.485	0	aECs	Fbln5			C1qtnf9	0	2.27483	0.876	0.474	0	rECs	C1qtnf9
Darc	0	1.6536	0.922	0.654	0	bmECs	Darc			Aplnr	0	1.16647	0.847	0.574	0	mpECs	Aplnr			Gja4	0	2.05661	0.929	0.485	0	aECs	Gja4			Tspan13	0	2.17716	0.955	0.638	0	rECs	Tspan13
Adamts5	0	1.54976	0.943	0.57	0	bmECs	Adamts5			Col4a1	0	1.15352	0.942	0.679	0	mpECs	Col4a1			Igfbp3	0	1.89515	0.836	0.418	0	aECs	Igfbp3			Cav11	0	2.09699	0.957	0.607	0	rECs	Cav1
Stab2	0	1.54786	0.977	0.693	0	bmECs	Stab2			Ppap2a	0	1.09697	0.93	0.75	0	mpECs	Ppap2a			Stmn2	0	1.88066	0.775	0.475	0	aECs	Stmn2			Sparcl11	0	2.06755	0.926	0.477	0	rECs	Sparcl1
Vcam1	0	1.51826	0.953	0.656	0	bmECs	Vcam1			Col4a2	0	1.02652	0.899	0.636	0	mpECs	Col4a2			Cxcl12	0	1.81478	0.912	0.582	0	aECs	Cxcl12			Crip11	0	1.86111	0.967	0.653	0	rECs	Crip1
Rgs4	0	1.50861	0.764	0.538	0	bmECs	Rgs4			Cd34	0	0.970152	0.832	0.536	0	mpECs	Cd34			Fbln2	0	1.81417	0.939	0.469	0	aECs	Fbln2			S100a61	0	1.74479	0.942	0.533	0	rECs	S100a6
Ctsl	0	1.47569	0.997	0.944	0	bmECs	Ctsl			Gpihbp1	0	0.938838	0.981	0.868	0	mpECs	Gpihbp1			Vim	0	1.78122	0.989	0.772	0	aECs	Vim			Fabp5	0	1.64902	0.826	0.427	0	rECs	Fabp5
Aldob	0	1.36304	0.827	0.583	0	bmECs	Aldob			Ces2e	0	0.870318	0.717	0.517	0	mpECs	Ces2e			Sox17	0	1.75968	0.92	0.518	0	aECs	Sox17			Cav21	0	1.48444	0.914	0.649	0	rECs	Cav2
Il6st	0	1.25618	0.983	0.751	0	bmECs	Il6st			Vwa1	0	0.85394	0.706	0.457	0	mpECs	Vwa1			Ltbp4	0	1.62607	0.944	0.572	0	aECs	Ltbp4			Lims21	0	1.43901	0.798	0.548	0	rECs	Lims2
Gpm6a	0	1.24614	0.917	0.633	0	bmECs	Gpm6a			1810011O10Rik	0	0.837351	0.762	0.52	0	mpECs	1810011O10Rik			Sema3g	0	1.60184	0.841	0.416	0	aECs	Sema3g			Ptrf1	0	1.34004	0.906	0.709	0	rECs	Ptrf
Tfpi	0	1.24247	0.997	0.882	0	bmECs	Tfpi			BC028528	0	0.78717	0.739	0.459	0	mpECs	BC028528			S100a6	0	1.56538	0.947	0.513	0	aECs	S100a6			Cst31	0	1.32272	0.985	0.919	0	rECs	Cst3
Mgst1	0	1.23753	0.961	0.746	0	bmECs	Mgst1			Rsad2	0	0.781519	0.648	0.372	0	mpECs	Rsad2			Crip1	0	1.51548	0.959	0.639	0	aECs	Crip1			Pdlim11	0	1.30445	0.776	0.406	0	rECs	Pdlim1
Cfd	0	1.22455	0.652	0.541	0	bmECs	Cfd			Emcn	0	0.74501	0.962	0.879	0	mpECs	Emcn			Slc6a61	0	1.49712	0.852	0.485	0	aECs	Slc6a6			Bcam1	0	1.29903	0.839	0.565	0	rECs	Bcam
Clca1	0	1.20372	0.775	0.442	0	bmECs	Clca1			Btnl9	0	0.733797	0.861	0.688	0	mpECs	Btnl9			Klf2	0	1.46114	0.986	0.801	0	aECs	Klf2			Jam21	0	1.29277	0.794	0.55	0	rECs	Jam2
Mrc1	0	1.13893	0.896	0.646	0	bmECs	Mrc1			Emp1	0	0.69274	0.76	0.454	0	mpECs	Emp1			Serpinf1	0	1.40264	0.727	0.376	0	aECs	Serpinf1			Mgll1	0	1.13267	0.846	0.658	0	rECs	Mgll
Abcc9	0	1.1052	0.902	0.608	0	bmECs	Abcc9			Fcer1g	0	0.675625	0.851	0.748	0	mpECs	Fcer1g			Podxl	0	1.3983	0.933	0.583	0	aECs	Podxl			Tppp3	0	1.10567	0.653	0.363	0	rECs	Tppp3
Lrg1	0	1.08976	0.995	0.925	0	bmECs	Lrg1			Sparc	0	0.661825	0.999	0.993	0	mpECs	Sparc			Tm4sf1	0	1.38783	0.995	0.906	0	aECs	Tm4sf1			Ly6c12	0	0.955152	0.985	0.852	0	rECs	Ly6c1
Gpr126	0	1.07242	0.683	0.487	0	bmECs	Gpr126			Hlx	0	0.624486	0.676	0.408	0	mpECs	Hlx			Gja5	0	1.35974	0.709	0.325	0	aECs	Gja5			Capg1	3.30931e-307	0.848559	0.759	0.404	6.61863e-304	rECs	Capg
Gm1673	0	1.07072	0.933	0.693	0	bmECs	Gm1673			Serpinh1	0	0.617182	0.923	0.824	0	mpECs	Serpinh1			Glul	0	1.30956	0.942	0.819	0	aECs	Glul			S100a101	2.67197e-297	1.08927	0.864	0.705	5.34394e-294	rECs	S100a10
Cyp4b1	0	1.07007	0.942	0.752	0	bmECs	Cyp4b1			Cald1	0	0.575228	0.797	0.639	0	mpECs	Cald1			Egfl8	0	1.30948	0.737	0.363	0	aECs	Egfl8			Cdh131	3.5532e-279	1.14648	0.707	0.4	7.10639e-276	rECs	Cdh13
Chst2	0	1.0199	0.828	0.588	0	bmECs	Chst2			Enpp6	0	0.572887	0.74	0.57	0	mpECs	Enpp6			Col18a1	0	1.25209	0.745	0.344	0	aECs	Col18a1			Ltbp41	5.08993e-276	0.859043	0.846	0.597	1.01799e-272	rECs	Ltbp4
Cxadr	0	1.00802	0.65	0.418	0	bmECs	Cxadr			Plvap	0	0.559742	0.993	0.95	0	mpECs	Plvap			Ptprr	0	1.23291	0.756	0.415	0	aECs	Ptprr			Cxcl121	1.82061e-270	1.00416	0.825	0.604	3.64122e-267	rECs	Cxcl12
Crygn	0	1.00663	0.751	0.495	0	bmECs	Crygn			Ctla2a	0	0.534039	0.925	0.874	0	mpECs	Ctla2a			Nebl	0	1.22933	0.595	0.248	0	aECs	Nebl			Vim1	1.8087e-269	0.944154	0.923	0.787	3.6174e-266	rECs	Vim
Lipg	0	0.9943	0.656	0.478	0	bmECs	Lipg			Flt1	0	0.532224	0.897	0.806	0	mpECs	Flt1			Vegfc	0	1.22085	0.707	0.44	0	aECs	Vegfc			Cd36	2.90418e-265	0.934892	0.912	0.835	5.80835e-262	rECs	Cd36
Mafb	0	0.983252	0.968	0.74	0	bmECs	Mafb			Gng11	0	0.474181	0.958	0.93	0	mpECs	Gng11			Ly6c11	0	1.22026	0.998	0.844	0	aECs	Ly6c1			Cd2001	4.38401e-253	0.971102	0.891	0.643	8.76803e-250	rECs	Cd200
Jak1	0	0.9653	0.916	0.658	0	bmECs	Jak1			Gimap4	0	0.473452	0.872	0.779	0	mpECs	Gimap4			Lmo2	0	1.21803	0.822	0.469	0	aECs	Lmo2			Aqp1	6.99272e-247	1.38232	0.92	0.87	1.39854e-243	rECs	Aqp1
Sirpa	0	0.942825	0.767	0.481	0	bmECs	Sirpa			Ppic	0	0.473311	0.851	0.727	0	mpECs	Ppic			Tsc22d1	0	1.20603	0.901	0.653	0	aECs	Tsc22d1			Cd342	3.03266e-244	0.714266	0.887	0.605	6.06532e-241	rECs	Cd34
Col6a3	0	0.938229	0.647	0.439	0	bmECs	Col6a3			Msn	0	0.472421	0.875	0.748	0	mpECs	Msn			Ly6a	0	1.20203	0.997	0.909	0	aECs	Ly6a			Pdlim4	3.00745e-242	0.703795	0.601	0.328	6.01489e-239	rECs	Pdlim4
Apoe	0	0.890723	0.996	0.931	0	bmECs	Apoe			Cd81	0	0.463651	0.993	0.981	0	mpECs	Cd81			Slc9a3r2	0	1.19069	0.953	0.738	0	aECs	Slc9a3r2			Lmna1	1.62271e-236	1.10123	0.714	0.414	3.24541e-233	rECs	Lmna
Selp	0	0.888937	0.751	0.537	0	bmECs	Selp			Ly6c1	0	0.447341	0.964	0.817	0	mpECs	Ly6c1			Col8a1	0	1.18496	0.712	0.339	0	aECs	Col8a1			Hspb1	4.46175e-222	1.03206	0.842	0.766	8.9235e-219	rECs	Hspb1
Ly96	0	0.872371	0.808	0.613	0	bmECs	Ly96			Fxyd5	0	0.418587	0.8	0.615	0	mpECs	Fxyd5			Fn1	0	1.16217	0.69	0.185	0	aECs	Fn1			Neat11	3.28459e-207	0.877429	0.788	0.566	6.56918e-204	rECs	Neat1
8430408G22Rik	0	0.871404	0.842	0.655	0	bmECs	8430408G22Rik			Tbxa2r	2.98686e-288	0.477234	0.569	0.436	5.97372e-285	mpECs	Tbxa2r			Fam101b	0	1.1436	0.797	0.489	0	aECs	Fam101b			Ly6a1	8.84988e-203	0.635467	0.97	0.915	1.76998e-199	rECs	Ly6a
Ltc4s	0	0.853958	0.847	0.659	0	bmECs	Ltc4s			Enpep	1.85784e-281	0.313001	0.508	0.337	3.71567e-278	mpECs	Enpep			Azin1	0	1.14343	0.717	0.375	0	aECs	Azin1			Mustn1	2.28808e-202	0.915459	0.574	0.291	4.57616e-199	rECs	Mustn1
Prelp	0	0.834243	0.697	0.468	0	bmECs	Prelp			Pcdh1	3.06034e-280	0.347272	0.587	0.384	6.12068e-277	mpECs	Pcdh1			Pcsk5	0	1.13596	0.639	0.353	0	aECs	Pcsk5			Kitl1	6.14828e-192	0.914386	0.679	0.432	1.22966e-188	rECs	Kitl
Igfbp4	0	0.834236	0.991	0.87	0	bmECs	Igfbp4			Dhrs3	1.965e-275	0.50469	0.778	0.623	3.92999e-272	mpECs	Dhrs3			Ebf1	0	1.11511	0.847	0.549	0	aECs	Ebf1			Col15a11	1.44647e-189	0.682763	0.644	0.375	2.89295e-186	rECs	Col15a1
Serpina3g	0	0.832046	0.598	0.446	0	bmECs	Serpina3g			Fscn1	9.23695e-269	0.598068	0.776	0.673	1.84739e-265	mpECs	Fscn1			Htra1	0	1.10721	0.654	0.392	0	aECs	Htra1			Gm6166	3.01412e-183	0.634671	0.574	0.334	6.02824e-180	rECs	Gm6166
Tspan7	0	0.826069	0.935	0.725	0	bmECs	Tspan7			Sox18	4.04525e-262	0.343892	0.963	0.933	8.0905e-259	mpECs	Sox18			Bcam	0	1.09545	0.876	0.547	0	aECs	Bcam			Cyr61	9.68274e-173	0.551296	0.615	0.355	1.93655e-169	rECs	Cyr61
Irf8	0	0.812168	0.702	0.447	0	bmECs	Irf8			Cnn2	2.16098e-259	0.447987	0.645	0.471	4.32196e-256	mpECs	Cnn2			Emp2	0	1.08809	0.671	0.38	0	aECs	Emp2			Serpinb1a	1.03241e-167	0.429229	0.577	0.394	2.06482e-164	rECs	Serpinb1a
Fam213b	0	0.805159	0.733	0.571	0	bmECs	Fam213b			Cd300lg	1.66028e-251	0.420973	0.895	0.78	3.32056e-248	mpECs	Cd300lg			Car7	0	1.06957	0.646	0.407	0	aECs	Car7			Ybx11	6.35868e-163	0.576021	0.956	0.899	1.27174e-159	rECs	Ybx1
Sepp1	0	0.802218	1	0.978	0	bmECs	Sepp1			Mcf2l	1.41871e-244	0.473401	0.559	0.397	2.83742e-241	mpECs	Mcf2l			Emp3	0	1.03194	0.781	0.381	0	aECs	Emp3			Slc9a3r21	2.91063e-160	0.666041	0.865	0.755	5.82125e-157	rECs	Slc9a3r2
Xbp1	0	0.790491	0.928	0.74	0	bmECs	Xbp1			Prcp	2.36887e-238	0.595245	0.684	0.557	4.73774e-235	mpECs	Prcp			S100a11	0	0.970581	0.944	0.709	0	aECs	S100a11			Ret	7.93235e-160	0.285679	0.326	0.091	1.58647e-156	rECs	Ret
Gpr182	0	0.789412	0.88	0.701	0	bmECs	Gpr182			Lpar6	6.99568e-237	0.478281	0.79	0.652	1.39914e-233	mpECs	Lpar6			Heg1	0	0.967716	0.881	0.619	0	aECs	Heg1			Emp31	9.03424e-160	0.491021	0.673	0.408	1.80685e-156	rECs	Emp3
Cd63	0	0.783789	0.894	0.695	0	bmECs	Cd63			Anxa2	5.41407e-235	0.378113	0.89	0.82	1.08281e-231	mpECs	Anxa2			Fstl1	0	0.961103	0.749	0.348	0	aECs	Fstl1			Ifi27l2a1	1.67601e-158	0.58684	0.574	0.41	3.35201e-155	rECs	Ifi27l2a
Mylip	0	0.752747	0.707	0.442	0	bmECs	Mylip			Col15a1	6.47328e-234	0.489287	0.517	0.343	1.29466e-230	mpECs	Col15a1			Atp13a3	0	0.951951	0.64	0.281	0	aECs	Atp13a3			Adrb2	1.20968e-152	0.492329	0.563	0.378	2.41935e-149	rECs	Adrb2
F8	0	0.737359	0.707	0.452	0	bmECs	F8			F2rl3	2.41192e-231	0.298396	0.498	0.36	4.82384e-228	mpECs	F2rl3			Slc27a3	0	0.937862	0.673	0.409	0	aECs	Slc27a3			Tcf151	9.59057e-152	1.55399	0.638	0.467	1.91811e-148	rECs	Tcf15
Tmem176a	0	0.731905	0.92	0.758	0	bmECs	Tmem176a			Lmcd1	1.5425e-227	0.338106	0.602	0.432	3.085e-224	mpECs	Lmcd1			Tspo	0	0.928904	0.956	0.82	0	aECs	Tspo			Cd91	4.10451e-151	0.886065	0.896	0.827	8.20901e-148	rECs	Cd9
Sult1a1	0	0.731336	0.814	0.59	0	bmECs	Sult1a1			Efnb1	6.2938e-227	0.48291	0.646	0.481	1.25876e-223	mpECs	Efnb1			Cd200	0	0.918921	0.913	0.629	0	aECs	Cd200			Lpl	9.63215e-143	1.09568	0.658	0.446	1.92643e-139	rECs	Lpl
Flt4	0	0.728897	0.812	0.559	0	bmECs	Flt4			Tspan18	1.84967e-224	0.480217	0.506	0.304	3.69934e-221	mpECs	Tspan18			Fxyd51	0	0.913284	0.881	0.644	0	aECs	Fxyd5			Gas61	1.86474e-140	0.79914	0.783	0.65	3.72948e-137	rECs	Gas6
Il13ra2	0	0.728571	0.672	0.493	0	bmECs	Il13ra2			Bambi	2.00571e-224	0.530703	0.771	0.675	4.01142e-221	mpECs	Bambi			Mgll	0	0.912467	0.833	0.651	0	aECs	Mgll			Klk8	2.26952e-137	0.527041	0.58	0.387	4.53904e-134	rECs	Klk8
Fcgr2b	0	0.726286	0.653	0.402	0	bmECs	Fcgr2b			Jam3	4.85725e-224	0.417601	0.554	0.415	9.71451e-221	mpECs	Jam3			Mast4	0	0.89837	0.758	0.438	0	aECs	Mast4			Itga6	1.73176e-125	0.683983	0.666	0.432	3.46351e-122	rECs	Itga6
Fabp4	0	0.721326	1	0.995	0	bmECs	Fabp4			Gm11707	3.93391e-212	0.250122	0.597	0.432	7.86782e-209	mpECs	Gm11707			Kitl	0	0.886496	0.718	0.415	0	aECs	Kitl			Myadm1	1.36903e-124	0.998815	0.65	0.489	2.73807e-121	rECs	Myadm
Rnase4	0	0.709048	0.846	0.659	0	bmECs	Rnase4			Icam2	1.21987e-211	0.361445	0.884	0.784	2.43973e-208	mpECs	Icam2			Efnb2	0	0.875862	0.678	0.365	0	aECs	Efnb2			Timp4	2.89418e-122	1.87496	0.538	0.339	5.78837e-119	rECs	Timp4
Maf	0	0.701518	0.703	0.394	0	bmECs	Maf			Adam15	3.07275e-204	0.33135	0.817	0.681	6.1455e-201	mpECs	Adam15			Cav1	0	0.869784	0.93	0.595	0	aECs	Cav1			Car4	1.81273e-121	1.19403	0.441	0.165	3.62546e-118	rECs	Car4
Cd302	0	0.698989	0.795	0.59	0	bmECs	Cd302			Slc6a6	1.41595e-200	0.25061	0.677	0.464	2.8319e-197	mpECs	Slc6a6			Trim47	0	0.867344	0.796	0.512	0	aECs	Trim47			Egr1	4.36086e-118	0.454311	0.652	0.505	8.72172e-115	rECs	Egr1
Pparg	0	0.696087	0.8	0.555	0	bmECs	Pparg			Endod1	1.00504e-198	0.439761	0.483	0.326	2.01007e-195	mpECs	Endod1			Smpdl3a	0	0.860852	0.761	0.484	0	aECs	Smpdl3a			Trim471	7.55229e-118	0.616061	0.71	0.532	1.51046e-114	rECs	Trim47
Thbd	0	0.691526	0.946	0.797	0	bmECs	Thbd			Marcks	1.00875e-198	0.38798	0.813	0.716	2.01749e-195	mpECs	Marcks			Cdh13	0	0.851139	0.682	0.389	0	aECs	Cdh13			Ntf3	6.77304e-112	0.361802	0.422	0.099	1.35461e-108	rECs	Ntf3
Tmem176b	0	0.663797	0.962	0.851	0	bmECs	Tmem176b			Cxx1a	7.59718e-198	0.264482	0.609	0.454	1.51944e-194	mpECs	Cxx1a			Pls3	0	0.834059	0.815	0.509	0	aECs	Pls3			Fmo2	2.60595e-109	1.00988	0.504	0.256	5.21191e-106	rECs	Fmo2
Angptl4	0	0.660046	0.691	0.544	0	bmECs	Angptl4			Tspan12	8.22724e-197	0.416496	0.711	0.569	1.64545e-193	mpECs	Tspan12			Adam151	0	0.827803	0.917	0.697	0	aECs	Adam15			Tmem255b1	4.06505e-109	0.731125	0.583	0.429	8.13011e-106	rECs	Tmem255b
Kcnj8	0	0.651478	0.796	0.671	0	bmECs	Kcnj8			Scarb1	7.74585e-196	0.41222	0.712	0.536	1.54917e-192	mpECs	Scarb1			Cltb	0	0.822031	0.858	0.64	0	aECs	Cltb			Aplnr1	1.82296e-108	0.53916	0.845	0.643	3.64591e-105	rECs	Aplnr
Cd55	0	0.648406	0.619	0.444	0	bmECs	Cd55			Tfpi2	4.37871e-195	0.433118	0.502	0.321	8.75741e-192	mpECs	Tfpi2			Ak3	0	0.794235	0.696	0.437	0	aECs	Ak3			Klf61	1.93116e-107	0.670488	0.676	0.479	3.86231e-104	rECs	Klf6
Bgn	0	0.641299	0.899	0.739	0	bmECs	Bgn			Prdx4	1.31912e-193	0.374354	0.791	0.685	2.63824e-190	mpECs	Prdx4			Pdgfd	0	0.789881	0.696	0.364	0	aECs	Pdgfd			Tagln	3.89289e-104	1.37702	0.504	0.327	7.78579e-101	rECs	Tagln
Map4k5	0	0.640801	0.662	0.426	0	bmECs	Map4k5			Capn2	3.62635e-192	0.268598	0.671	0.481	7.25269e-189	mpECs	Capn2			Efhd1	0	0.768611	0.589	0.278	0	aECs	Efhd1			Meox2	1.60886e-97	1.07668	0.546	0.371	3.21772e-94	rECs	Meox2
Dclk1	0	0.636474	0.6	0.39	0	bmECs	Dclk1			Emilin1	1.10252e-188	0.390059	0.558	0.37	2.20503e-185	mpECs	Emilin1			Lysmd2	0	0.763245	0.691	0.361	0	aECs	Lysmd2			C030046E11Rik	8.66569e-97	0.742012	0.625	0.428	1.73314e-93	rECs	C030046E11Rik
Tmem106a	0	0.62541	0.74	0.604	0	bmECs	Tmem106a			Cxx1b	7.21636e-188	0.258759	0.618	0.438	1.44327e-184	mpECs	Cxx1b			Cav2	0	0.757819	0.895	0.639	0	aECs	Cav2			Sgce	3.89203e-95	0.352776	0.458	0.243	7.78406e-92	rECs	Sgce
Adh6b	0	0.625291	0.684	0.503	0	bmECs	Adh6b			Gngt2	3.81547e-174	0.337504	0.783	0.654	7.63095e-171	mpECs	Gngt2			Ybx1	0	0.725169	0.974	0.894	0	aECs	Ybx1			S100a111	1.39023e-94	0.489995	0.874	0.725	2.78046e-91	rECs	S100a11
Tkt	0	0.615744	0.767	0.575	0	bmECs	Tkt			Kctd12b	1.02208e-173	0.285484	0.559	0.386	2.04416e-170	mpECs	Kctd12b			Ptp4a3	0	0.697151	0.788	0.5	0	aECs	Ptp4a3			Cxx1b2	3.3722e-92	0.555169	0.661	0.479	6.74439e-89	rECs	Cxx1b
Actn1	0	0.614489	0.705	0.52	0	bmECs	Actn1			Pcdh17	1.82332e-172	0.546052	0.473	0.29	3.64665e-169	mpECs	Pcdh17			Icam21	0	0.695944	0.934	0.798	0	aECs	Icam2			Prnp1	3.10581e-90	0.65164	0.546	0.327	6.21161e-87	rECs	Prnp
Map1b	0	0.60571	0.703	0.464	0	bmECs	Map1b			Irx3	1.30814e-170	0.434217	0.506	0.351	2.61627e-167	mpECs	Irx3			Plscr1	0	0.68198	0.696	0.417	0	aECs	Plscr1			Ablim11	1.18934e-89	0.63221	0.657	0.528	2.37869e-86	rECs	Ablim1
Man1a	0	0.60055	0.719	0.491	0	bmECs	Man1a			Eif4a1	5.09894e-165	0.323695	0.858	0.781	1.01979e-161	mpECs	Eif4a1			Dusp26	0	0.677009	0.655	0.467	0	aECs	Dusp26			Tinagl11	1.15914e-86	0.562785	0.803	0.759	2.31827e-83	rECs	Tinagl1
Hivep3	0	0.579689	0.588	0.426	0	bmECs	Hivep3			Tnfsf10	8.94571e-164	0.260566	0.607	0.458	1.78914e-160	mpECs	Tnfsf10			Ehd4	0	0.668818	0.762	0.477	0	aECs	Ehd4			Podxl1	1.70236e-85	0.448952	0.742	0.615	3.40471e-82	rECs	Podxl
Mmrn1	0	0.577145	0.581	0.428	0	bmECs	Mmrn1			Ier5	1.01561e-162	0.337448	0.775	0.631	2.03121e-159	mpECs	Ier5			Lrrc3b	0	0.63598	0.653	0.444	0	aECs	Lrrc3b			Fam89a	4.9013e-82	0.37394	0.446	0.271	9.8026e-79	rECs	Fam89a
Rcn3	0	0.576836	0.866	0.704	0	bmECs	Rcn3			Abcg1	1.79506e-162	0.396254	0.693	0.548	3.59012e-159	mpECs	Abcg1			Anxa5	0	0.626233	0.93	0.801	0	aECs	Anxa5			Slc26a101	6.06507e-80	1.0466	0.545	0.423	1.21301e-76	rECs	Slc26a10
Zfp521	0	0.574812	0.539	0.367	0	bmECs	Zfp521			St8sia4	9.95585e-162	0.317861	0.447	0.303	1.99117e-158	mpECs	St8sia4			Tmem255b	0	0.561037	0.639	0.414	0	aECs	Tmem255b			Car8	3.68293e-79	1.06196	0.512	0.34	7.36585e-76	rECs	Car8
Car2	0	0.573287	0.664	0.545	0	bmECs	Car2			Endou	3.38241e-159	0.353649	0.569	0.447	6.76482e-156	mpECs	Endou			Lamb2	1.81786e-304	0.812702	0.727	0.469	3.63573e-301	aECs	Lamb2			Fbln21	6.33043e-79	0.543283	0.662	0.514	1.26609e-75	rECs	Fbln2
Gpr160	0	0.564537	0.524	0.333	0	bmECs	Gpr160			Tpm4	8.29097e-159	0.348385	0.857	0.809	1.65819e-155	mpECs	Tpm4			Plscr2	1.41e-302	0.885485	0.821	0.595	2.82e-299	aECs	Plscr2			Gstm11	8.49008e-79	0.852444	0.693	0.605	1.69802e-75	rECs	Gstm1
Ralgapa2	0	0.56301	0.693	0.471	0	bmECs	Ralgapa2			Lrrc8c	2.84736e-154	0.35931	0.587	0.411	5.69473e-151	mpECs	Lrrc8c			Foxp1	6.66314e-299	0.677968	0.799	0.549	1.33263e-295	aECs	Foxp1			Jam31	9.50983e-78	0.471295	0.6	0.446	1.90197e-74	rECs	Jam3
Tgfbr3	0	0.554809	0.63	0.443	0	bmECs	Tgfbr3			Lrp4	3.32614e-154	0.52463	0.421	0.264	6.65227e-151	mpECs	Lrp4			Aif1l	1.08507e-296	0.760478	0.609	0.396	2.17014e-293	aECs	Aif1l			Aqp7	1.06544e-77	1.39869	0.518	0.291	2.13088e-74	rECs	Aqp7
Stab1	0	0.542798	0.866	0.654	0	bmECs	Stab1			Igfbp7	1.04527e-139	0.295813	0.995	0.991	2.09054e-136	mpECs	Igfbp7			Sfxn3	2.55532e-293	0.607785	0.648	0.362	5.11063e-290	aECs	Sfxn3			Tspan71	9.93525e-75	0.444293	0.877	0.825	1.98705e-71	rECs	Tspan7
Spint2	0	0.531226	0.655	0.499	0	bmECs	Spint2			Rasgrp3	7.13859e-138	0.344804	0.674	0.54	1.42772e-134	mpECs	Rasgrp3			Gsto1	3.86791e-283	0.479842	0.616	0.363	7.73581e-280	aECs	Gsto1			Gng111	1.38449e-74	0.423529	0.94	0.939	2.76897e-71	rECs	Gng11
Tmem37	0	0.489343	0.748	0.651	0	bmECs	Tmem37			Lama4	1.8572e-133	0.507177	0.477	0.322	3.71441e-130	mpECs	Lama4			Clu	5.4256e-282	1.85955	0.621	0.376	1.08512e-278	aECs	Clu			Slfn2	3.99288e-74	0.74838	0.541	0.391	7.98575e-71	rECs	Slfn2
Fam167b	0	0.48803	0.927	0.803	0	bmECs	Fam167b			Anp32a	2.01278e-133	0.30256	0.847	0.785	4.02556e-130	mpECs	Anp32a			Cthrc1	1.6589e-279	0.50971	0.565	0.317	3.31779e-276	aECs	Cthrc1			Aldh21	1.64766e-73	0.838874	0.611	0.516	3.29533e-70	rECs	Aldh2
Mylk	0	0.47381	0.628	0.439	0	bmECs	Mylk			Rapgef4	1.17826e-131	0.471669	0.426	0.245	2.35652e-128	mpECs	Rapgef4			Anxa31	1.27942e-263	0.626945	0.83	0.617	2.55884e-260	aECs	Anxa3			Cdc42ep3	7.26628e-72	0.67511	0.565	0.402	1.45326e-68	rECs	Cdc42ep3
Tcn2	0	0.470888	0.961	0.861	0	bmECs	Tcn2			Apln	3.755e-131	0.346526	0.406	0.262	7.51001e-128	mpECs	Apln			Capg	6.48039e-262	0.544625	0.68	0.398	1.29608e-258	aECs	Capg			Fgl2	5.0486e-70	0.601439	0.268	0.198	1.00972e-66	rECs	Fgl2
Fth1	0	0.468394	0.991	0.966	0	bmECs	Fth1			Ddit4	1.46713e-129	0.297198	0.609	0.45	2.93427e-126	mpECs	Ddit4			Nudt4	2.48791e-260	0.903103	0.664	0.368	4.97581e-257	aECs	Nudt4			Ebf11	9.90876e-70	0.715377	0.667	0.577	1.98175e-66	rECs	Ebf1
Ctsb	0	0.467045	0.974	0.908	0	bmECs	Ctsb			Etl4	1.11379e-124	0.263679	0.617	0.484	2.22757e-121	mpECs	Etl4			Mall	8.63708e-259	0.565111	0.575	0.308	1.72742e-255	aECs	Mall			Ptp4a31	4.55485e-69	0.7296	0.655	0.525	9.10969e-66	rECs	Ptp4a3
AW112010	0	0.466587	0.893	0.794	0	bmECs	AW112010			Tmem88	1.53492e-123	0.313783	0.763	0.678	3.06984e-120	mpECs	Tmem88			Ceacam1	2.04708e-255	0.791512	0.632	0.377	4.09416e-252	aECs	Ceacam1			Anxa22	6.03626e-68	0.404508	0.897	0.837	1.20725e-64	rECs	Anxa2
1700025G04Rik	0	0.465105	0.568	0.348	0	bmECs	1700025G04Rik			Bcl6b	5.16453e-123	0.4099	0.493	0.334	1.03291e-119	mpECs	Bcl6b			Cd341	4.26292e-253	0.511299	0.86	0.596	8.52584e-250	aECs	Cd34			Slc28a2	2.22147e-66	0.98541	0.485	0.319	4.44294e-63	rECs	Slc28a2
Psen2	0	0.462867	0.57	0.376	0	bmECs	Psen2			Zyx	9.18071e-121	0.3317	0.505	0.365	1.83614e-117	mpECs	Zyx			Ptprg	4.01543e-248	0.690658	0.676	0.418	8.03085e-245	aECs	Ptprg			Ctnnbip1	4.70714e-64	0.50596	0.584	0.409	9.41429e-61	rECs	Ctnnbip1
Bok	0	0.459628	0.739	0.577	0	bmECs	Bok			Sema6d	9.48419e-121	0.397534	0.538	0.403	1.89684e-117	mpECs	Sema6d			Ace	2.03747e-244	1.14708	0.595	0.336	4.07493e-241	aECs	Ace			Tmem882	1.45972e-61	0.432267	0.816	0.695	2.91944e-58	rECs	Tmem88
Ctsc	0	0.452493	0.668	0.532	0	bmECs	Ctsc			Nrarp	1.02822e-120	0.332933	0.602	0.47	2.05645e-117	mpECs	Nrarp			Sparcl1	1.80434e-241	0.37919	0.753	0.479	3.60867e-238	aECs	Sparcl1			Ehd1	4.25595e-60	0.778657	0.602	0.49	8.5119e-57	rECs	Ehd1
Cdkl1	0	0.424598	0.437	0.195	0	bmECs	Cdkl1			Piezo2	5.88058e-117	0.525835	0.409	0.237	1.17612e-113	mpECs	Piezo2			Efna1	4.94336e-230	0.642623	0.863	0.683	9.88672e-227	aECs	Efna1			Ahnak1	5.21552e-60	0.422849	0.779	0.734	1.0431e-56	rECs	Ahnak
Nat8l	0	0.397563	0.518	0.327	0	bmECs	Nat8l			Ednrb	2.21978e-116	0.708714	0.463	0.341	4.43957e-113	mpECs	Ednrb			Rgs10	7.97262e-230	0.510827	0.566	0.376	1.59452e-226	aECs	Rgs10			Mall1	8.75068e-59	0.567169	0.491	0.327	1.75014e-55	rECs	Mall
F8a	0	0.392477	0.619	0.526	0	bmECs	F8a			Cotl1	4.78131e-115	0.349197	0.697	0.603	9.56263e-112	mpECs	Cotl1			Lmna	2.55768e-228	0.647387	0.665	0.406	5.11537e-225	aECs	Lmna			Lmo71	1.02127e-58	0.791504	0.489	0.319	2.04254e-55	rECs	Lmo7
Dapk2	0	0.380498	0.781	0.622	0	bmECs	Dapk2			Mfap2	1.23363e-112	0.264271	0.412	0.287	2.46726e-109	mpECs	Mfap2			Cd811	5.21109e-228	0.367668	0.993	0.983	1.04222e-224	aECs	Cd81			Scarb11	7.01717e-57	0.557502	0.696	0.581	1.40343e-53	rECs	Scarb1
Acy3	0	0.370956	0.559	0.438	0	bmECs	Acy3			Marcksl11	2.32518e-111	0.291535	0.856	0.808	4.65037e-108	mpECs	Marcksl1			Sncg	7.72868e-224	0.937806	0.666	0.475	1.54574e-220	aECs	Sncg			Gm28301	1.38057e-56	0.839497	0.56	0.429	2.76115e-53	rECs	Gm2830
H2-Q7	0	0.351167	0.776	0.649	0	bmECs	H2-Q7			Smox	1.0059e-110	0.25498	0.481	0.355	2.01179e-107	mpECs	Smox			Ptrf	1.95652e-221	0.581646	0.841	0.708	3.91303e-218	aECs	Ptrf			Flt11	1.89448e-56	0.297031	0.883	0.83	3.78896e-53	rECs	Flt1
Lbh	0	0.347502	0.672	0.526	0	bmECs	Lbh			Cd97	3.5217e-106	0.315027	0.518	0.397	7.04341e-103	mpECs	Cd97			Tmem100	5.68858e-219	0.870393	0.529	0.289	1.13772e-215	aECs	Tmem100			Csrp11	8.6867e-55	0.471591	0.695	0.569	1.73734e-51	rECs	Csrp1
Rtn4rl1	0	0.342396	0.509	0.398	0	bmECs	Rtn4rl1			Ddah2	6.95727e-104	0.302181	0.718	0.631	1.39145e-100	mpECs	Ddah2			Irf7	1.27247e-217	0.492689	0.711	0.526	2.54494e-214	aECs	Irf7			Fxyd52	3.80985e-52	0.51804	0.745	0.666	7.61969e-49	rECs	Fxyd5
Cxcl9	0	0.308434	0.584	0.406	0	bmECs	Cxcl9			Arhgap18	3.12085e-100	0.324932	0.527	0.418	6.2417e-97	mpECs	Arhgap18			Pi16	4.75277e-217	0.292773	0.459	0.212	9.50554e-214	aECs	Pi16			Pcp4l11	2.01211e-50	0.785597	0.492	0.348	4.02422e-47	rECs	Pcp4l1
Tmem132e	0	0.254009	0.461	0.236	0	bmECs	Tmem132e			Ifi203	2.3881e-98	0.276504	0.685	0.591	4.7762e-95	mpECs	Ifi203			S100a10	2.7005e-212	0.523799	0.864	0.698	5.40101e-209	aECs	S100a10			Per3	1.28832e-48	0.270789	0.733	0.598	2.57665e-45	rECs	Per3
Marcksl1	1.84991e-303	0.323024	0.881	0.765	3.69982e-300	bmECs	Marcksl1			Mcam	1.74375e-97	0.37285	0.596	0.48	3.4875e-94	mpECs	Mcam			Ccrl2	3.73466e-209	0.533599	0.551	0.315	7.46932e-206	aECs	Ccrl2			Isyna1	2.28896e-47	0.255947	0.526	0.384	4.57791e-44	rECs	Isyna1
Bend4	1.87912e-293	0.342984	0.445	0.258	3.75824e-290	bmECs	Bend4			Mxra8	1.45119e-94	0.354465	0.611	0.516	2.90237e-91	mpECs	Mxra8			Pik3ip1	7.13745e-208	0.549574	0.586	0.361	1.42749e-204	aECs	Pik3ip1			Stxbp6	2.68431e-46	0.355783	0.255	0.256	5.36861e-43	rECs	Stxbp6
Sele	1.03432e-290	0.594775	0.524	0.402	2.06864e-287	bmECs	Sele			Tgfb1i1	3.98224e-94	0.310704	0.535	0.434	7.96449e-91	mpECs	Tgfb1i1			Magix	5.84227e-206	0.62896	0.627	0.468	1.16845e-202	aECs	Magix			Tspan6	3.14855e-46	0.564816	0.497	0.347	6.29709e-43	rECs	Tspan6
1810011H11Rik	3.88514e-280	0.453866	0.556	0.473	7.77028e-277	bmECs	1810011H11Rik			Lamb1	1.02413e-93	0.582553	0.418	0.288	2.04825e-90	mpECs	Lamb1			Cst3	6.51075e-201	0.651717	0.954	0.92	1.30215e-197	aECs	Cst3			Fxyd6	2.57356e-45	0.45419	0.37	0.189	5.14712e-42	rECs	Fxyd6
Ptger2	5.39937e-276	0.492604	0.5	0.371	1.07987e-272	bmECs	Ptger2			Pde4b	4.1068e-88	0.283463	0.417	0.309	8.21361e-85	mpECs	Pde4b			Ptplad2	2.27129e-199	0.541524	0.572	0.393	4.54257e-196	aECs	Ptplad2			Ssu21	5.87891e-44	0.366837	0.494	0.424	1.17578e-40	rECs	Ssu2
Mum1l1	7.64961e-270	0.370908	0.494	0.352	1.52992e-266	bmECs	Mum1l1			Adam19	7.26768e-88	0.435667	0.416	0.295	1.45354e-84	mpECs	Adam19			Prdx41	9.03638e-198	0.554162	0.86	0.699	1.80728e-194	aECs	Prdx4			Pls31	4.67306e-43	0.506711	0.629	0.538	9.34613e-40	rECs	Pls3
Aebp1	6.90055e-263	0.529502	0.623	0.499	1.38011e-259	bmECs	Aebp1			Tril	1.85356e-87	0.315641	0.507	0.418	3.70712e-84	mpECs	Tril			Gstm1	1.88537e-197	0.614982	0.754	0.592	3.77074e-194	aECs	Gstm1			Ablim3	8.48178e-43	0.931877	0.454	0.284	1.69636e-39	rECs	Ablim3
Man2a1	1.06482e-255	0.433952	0.544	0.37	2.12964e-252	bmECs	Man2a1			Rbp7	1.43043e-85	0.407388	0.558	0.483	2.86086e-82	mpECs	Rbp7			Pdlim2	5.01635e-197	0.432493	0.523	0.266	1.00327e-193	aECs	Pdlim2			Ecm21	3.54881e-42	0.645341	0.482	0.352	7.09763e-39	rECs	Ecm2
Thrsp	1.24811e-254	0.383646	0.686	0.523	2.49622e-251	bmECs	Thrsp			Baiap2	3.76017e-80	0.303973	0.444	0.323	7.52034e-77	mpECs	Baiap2			Ddit41	2.20715e-196	0.513566	0.721	0.469	4.41431e-193	aECs	Ddit4			Pxdc1	4.41816e-42	0.563505	0.476	0.323	8.83631e-39	rECs	Pxdc1
Trf	1.98086e-249	0.62432	0.577	0.466	3.96172e-246	bmECs	Trf			Abhd17a	4.3082e-79	0.26105	0.594	0.476	8.61641e-76	mpECs	Abhd17a			Lims2	1.43943e-192	0.57193	0.713	0.547	2.87885e-189	aECs	Lims2			Irf2bpl	1.30485e-41	0.476041	0.556	0.424	2.6097e-38	rECs	Irf2bpl
Csrp2	1.13711e-244	0.437438	0.568	0.42	2.27421e-241	bmECs	Csrp2			N4bp3	4.83021e-79	0.356122	0.585	0.502	9.66042e-76	mpECs	N4bp3			Rftn1	1.86779e-192	0.482738	0.588	0.356	3.73558e-189	aECs	Rftn1			Palmd1	2.07099e-41	0.658978	0.56	0.479	4.14199e-38	rECs	Palmd
Acer3	1.25171e-235	0.457867	0.529	0.393	2.50343e-232	bmECs	Acer3			Psmc4	2.56083e-74	0.261926	0.679	0.606	5.12165e-71	mpECs	Psmc4			Ier2	5.71935e-192	0.607372	0.853	0.669	1.14387e-188	aECs	Ier2			Rftn11	1.13968e-40	0.607297	0.503	0.374	2.27936e-37	rECs	Rftn1
Ctnnal1	1.43253e-233	0.456766	0.523	0.376	2.86506e-230	bmECs	Ctnnal1			Anxa3	4.59064e-74	0.280798	0.686	0.623	9.18128e-71	mpECs	Anxa3			Lgals3bp	6.77971e-189	0.573836	0.67	0.487	1.35594e-185	aECs	Lgals3bp			Tsc22d31	3.73778e-39	0.571826	0.562	0.445	7.47556e-36	rECs	Tsc22d3
Gda	1.31095e-230	0.373592	0.571	0.397	2.62191e-227	bmECs	Gda			St5	7.40008e-74	0.311965	0.462	0.374	1.48002e-70	mpECs	St5			Nrarp1	5.09297e-183	0.43818	0.729	0.481	1.01859e-179	aECs	Nrarp			Gngt21	9.39713e-39	0.383176	0.77	0.687	1.87943e-35	rECs	Gngt2
Tnfaip8	1.04765e-223	0.325627	0.453	0.318	2.09531e-220	bmECs	Tnfaip8			Mmp14	4.30151e-73	0.309655	0.516	0.395	8.60302e-70	mpECs	Mmp14			Entpd1	1.65142e-181	0.600436	0.648	0.398	3.30285e-178	aECs	Entpd1			Anxa51	2.4998e-37	0.305767	0.862	0.813	4.9996e-34	rECs	Anxa5
Sema3a	4.70593e-223	0.783316	0.499	0.37	9.41187e-220	bmECs	Sema3a			Gja1	1.72551e-70	0.346387	0.533	0.43	3.45101e-67	mpECs	Gja1			Tinagl1	2.76057e-179	0.523368	0.873	0.747	5.52115e-176	aECs	Tinagl1			Gja11	2.78412e-37	0.3285	0.61	0.449	5.56825e-34	rECs	Gja1
Lhfpl2	1.26082e-208	0.609561	0.543	0.449	2.52164e-205	bmECs	Lhfpl2			Dusp6	5.57432e-65	0.289093	0.652	0.578	1.11486e-61	mpECs	Dusp6			Arid5b	2.12351e-177	0.627859	0.637	0.401	4.24703e-174	aECs	Arid5b			Stmn21	8.7296e-35	0.612332	0.559	0.507	1.74592e-31	rECs	Stmn2
Tbc1d4	1.16261e-206	0.455319	0.493	0.37	2.32522e-203	bmECs	Tbc1d4			Pmepa1	1.34835e-64	0.30694	0.412	0.313	2.69671e-61	mpECs	Pmepa1			Sat1	8.25034e-176	0.979744	0.846	0.725	1.65007e-172	aECs	Sat1			Lmo1	2.5603e-34	0.481595	0.512	0.407	5.1206e-31	rECs	Lmo1
Cebpb	1.05649e-205	0.483858	0.515	0.379	2.11297e-202	bmECs	Cebpb			Cd40	8.36366e-64	0.309354	0.421	0.342	1.67273e-60	mpECs	Cd40			Jam2	9.28781e-175	0.597138	0.707	0.55	1.85756e-171	aECs	Jam2			Cyb5r31	6.3636e-34	0.306341	0.777	0.672	1.27272e-30	rECs	Cyb5r3
Ccdc69	6.04156e-205	0.30946	0.505	0.451	1.20831e-201	bmECs	Ccdc69			Inhbb	3.44182e-63	0.271145	0.395	0.275	6.88365e-60	mpECs	Inhbb			Smad7	1.94403e-168	0.581673	0.599	0.385	3.88807e-165	aECs	Smad7			Sncg1	1.31881e-33	0.616306	0.58	0.491	2.63763e-30	rECs	Sncg
Serpinb6b	1.31622e-195	0.364796	0.498	0.374	2.63244e-192	bmECs	Serpinb6b			Kcne3	5.61508e-55	0.499171	0.445	0.382	1.12302e-51	mpECs	Kcne3			Map4k3	2.72525e-168	0.596179	0.578	0.343	5.45051e-165	aECs	Map4k3			Fam198b	2.62151e-32	0.692428	0.509	0.414	5.24302e-29	rECs	Fam198b
Xist	5.20857e-180	0.292459	0.71	0.567	1.04171e-176	bmECs	Xist			Pde4d	7.90988e-50	0.306704	0.35	0.246	1.58198e-46	mpECs	Pde4d			Trpv4	2.04853e-166	0.61201	0.52	0.314	4.09705e-163	aECs	Trpv4			Ankrd37	3.3053e-32	0.296531	0.368	0.206	6.61061e-29	rECs	Ankrd37
Ap1b1	9.18636e-171	0.549469	0.51	0.409	1.83727e-167	bmECs	Ap1b1			Nostrin	1.9832e-47	0.276472	0.371	0.285	3.9664e-44	mpECs	Nostrin			Rfk	2.91664e-166	0.723904	0.615	0.416	5.83329e-163	aECs	Rfk			Mcf2l1	1.19691e-31	0.583011	0.52	0.441	2.39382e-28	rECs	Mcf2l
Sdc4	3.24441e-169	0.315553	0.411	0.286	6.48882e-166	bmECs	Sdc4			Bmp2k	7.32659e-47	0.304463	0.453	0.352	1.46532e-43	mpECs	Bmp2k			H2-D1	6.4127e-164	0.260876	0.997	0.995	1.28254e-160	aECs	H2-D1			Lama41	1.11531e-30	0.467671	0.487	0.36	2.23061e-27	rECs	Lama4
Zfp36	4.99187e-161	0.273548	0.631	0.527	9.98374e-158	bmECs	Zfp36			Nav3	5.58044e-35	0.277209	0.4	0.316	1.11609e-31	mpECs	Nav3			Emp11	3.93575e-163	0.459068	0.759	0.52	7.87151e-160	aECs	Emp1			Ier21	3.78858e-30	0.30742	0.789	0.683	7.57716e-27	rECs	Ier2
Gm2a	3.22423e-160	0.385963	0.524	0.423	6.44846e-157	bmECs	Gm2a			Pcdh12	4.45515e-33	0.312855	0.525	0.487	8.91029e-30	mpECs	Pcdh12			Phlda3	9.77076e-163	0.52658	0.642	0.459	1.95415e-159	aECs	Phlda3			Lysmd21	9.36891e-30	0.398285	0.489	0.393	1.87378e-26	rECs	Lysmd2
Ipo11	2.7624e-159	0.369893	0.605	0.498	5.52481e-156	bmECs	Ipo11			Trp53i11	7.67888e-13	0.25418	0.58	0.561	1.53578e-09	mpECs	Trp53i11			Itm2c	1.59016e-159	0.468358	0.887	0.806	3.18032e-156	aECs	Itm2c			Rasa4	7.47154e-29	0.404324	0.334	0.439	1.49431e-25	rECs	Rasa4
Cd82	5.84227e-158	0.410384	0.525	0.431	1.16845e-154	bmECs	Cd82													Tcf15	2.81801e-159	0.536987	0.618	0.462	5.63603e-156	aECs	Tcf15			Lmcd12	1.68652e-28	0.430229	0.568	0.477	3.37304e-25	rECs	Lmcd1
Armcx4	4.95698e-155	0.385158	0.462	0.337	9.91397e-152	bmECs	Armcx4													Isg15	1.98317e-152	0.536998	0.73	0.588	3.96635e-149	aECs	Isg15			Ehd41	9.99942e-28	1.07423	0.562	0.506	1.99988e-24	rECs	Ehd4
Zfp691	1.95152e-136	0.490028	0.494	0.418	3.90304e-133	bmECs	Zfp691													Hlx1	8.43817e-150	0.351758	0.672	0.466	1.68763e-146	aECs	Hlx			Gm10800	6.48941e-27	0.657852	0.206	0.334	1.29788e-23	rECs	Gm10800
Fos	3.55003e-135	0.736032	0.734	0.698	7.10005e-132	bmECs	Fos													Tsc22d3	4.37776e-148	0.531751	0.643	0.429	8.75551e-145	aECs	Tsc22d3			Ptplad21	2.90209e-26	0.3646	0.477	0.409	5.80417e-23	rECs	Ptplad2
C5ar2	2.38792e-134	0.493823	0.543	0.491	4.77585e-131	bmECs	C5ar2													Lgals9	1.06468e-146	0.408136	0.765	0.576	2.12936e-143	aECs	Lgals9			H2-T23	5.12963e-26	0.389393	0.738	0.729	1.02593e-22	rECs	H2-T23
Slc7a2	8.89666e-133	0.284348	0.425	0.33	1.77933e-129	bmECs	Slc7a2													Slc26a10	1.42271e-146	0.743787	0.567	0.415	2.84542e-143	aECs	Slc26a10			Clic51	1.92033e-25	0.696532	0.462	0.392	3.84066e-22	rECs	Clic5
Gmfg	1.62549e-130	0.434481	0.512	0.442	3.25098e-127	bmECs	Gmfg													Hey1	5.66008e-146	0.9155	0.558	0.385	1.13202e-142	aECs	Hey1			Cd274	4.28842e-25	0.31331	0.248	0.294	8.57685e-22	rECs	Cd274
Vstm4	3.39192e-122	0.480537	0.472	0.386	6.78384e-119	bmECs	Vstm4													Cdk19	1.36704e-143	0.711001	0.501	0.26	2.73408e-140	aECs	Cdk19			Pdia5	2.26393e-24	0.363887	0.446	0.343	4.52786e-21	rECs	Pdia5
Hmox1	1.05698e-120	0.44788	0.566	0.523	2.11395e-117	bmECs	Hmox1													Cyb5r3	3.75087e-143	0.507607	0.821	0.661	7.50174e-140	aECs	Cyb5r3			Hspa12b1	4.42393e-24	0.612726	0.563	0.53	8.84786e-21	rECs	Hspa12b
Gpr97	3.32442e-119	0.485388	0.544	0.486	6.64884e-116	bmECs	Gpr97													Bmx	3.17851e-142	0.820401	0.517	0.314	6.35701e-139	aECs	Bmx			AU0210921	1.13726e-23	0.408012	0.48	0.434	2.27451e-20	rECs	AU021092
Slc39a1	7.72679e-119	0.410099	0.762	0.684	1.54536e-115	bmECs	Slc39a1													Eogt	1.80316e-141	0.679775	0.552	0.337	3.60632e-138	aECs	Eogt			Adam152	1.27014e-23	0.258605	0.755	0.72	2.54029e-20	rECs	Adam15
Entpd2	1.14883e-111	0.31862	0.459	0.407	2.29766e-108	bmECs	Entpd2													Cxx1a1	6.04e-141	0.416381	0.666	0.479	1.208e-137	aECs	Cxx1a			Nuak11	1.30845e-23	0.466322	0.452	0.357	2.6169e-20	rECs	Nuak1
Prr5l	8.55775e-111	0.252741	0.45	0.371	1.71155e-107	bmECs	Prr5l													Rbp71	1.9589e-140	0.932593	0.631	0.489	3.9178e-137	aECs	Rbp7			Meox1	3.83142e-22	0.3533	0.4	0.261	7.66284e-19	rECs	Meox1
Nfia	6.74438e-109	0.272228	0.658	0.553	1.34888e-105	bmECs	Nfia													Ahnak	1.12763e-139	0.447286	0.821	0.726	2.25525e-136	aECs	Ahnak			Anxa32	1.55983e-21	0.381867	0.654	0.642	3.11966e-18	rECs	Anxa3
C5ar1	3.28932e-107	0.364097	0.467	0.402	6.57864e-104	bmECs	C5ar1													Bhlhe41	8.01445e-139	0.401111	0.515	0.36	1.60289e-135	aECs	Bhlhe41			Itgb41	2.55479e-21	0.348799	0.371	0.319	5.10958e-18	rECs	Itgb4
Npl	1.13325e-102	0.409251	0.511	0.438	2.26651e-99	bmECs	Npl													Gas6	3.15695e-137	0.465282	0.786	0.643	6.31389e-134	aECs	Gas6			Vwf1	1.05964e-20	1.38169	0.401	0.254	2.11929e-17	rECs	Vwf
Ripk3	1.56067e-100	0.31656	0.524	0.471	3.12134e-97	bmECs	Ripk3													Pkig	7.49799e-136	0.449579	0.626	0.438	1.4996e-132	aECs	Pkig			Lgals3	4.58565e-20	0.557093	0.284	0.285	9.1713e-17	rECs	Lgals3
Ang	1.35766e-98	0.387634	0.498	0.446	2.71532e-95	bmECs	Ang													Irx31	1.87611e-132	0.392634	0.576	0.374	3.75222e-129	aECs	Irx3			Alpl1	4.94481e-19	0.440876	0.303	0.398	9.88962e-16	rECs	Alpl
2200002D01Rik	4.47907e-98	0.394966	0.535	0.474	8.95814e-95	bmECs	2200002D01Rik													P2ry2	5.6625e-132	0.369263	0.52	0.379	1.1325e-128	aECs	P2ry2			Tmem252	1.09523e-18	0.321588	0.326	0.217	2.19047e-15	rECs	Tmem252
Oaf	5.57339e-96	0.253612	0.525	0.462	1.11468e-92	bmECs	Oaf													Mn1	3.88912e-130	0.667447	0.617	0.476	7.77824e-127	aECs	Mn1			Spint21	1.91653e-18	0.311161	0.642	0.571	3.83307e-15	rECs	Spint2
Tgfbi	5.61612e-90	0.494189	0.454	0.386	1.12322e-86	bmECs	Tgfbi													Gm2830	6.04308e-129	0.585005	0.607	0.417	1.20862e-125	aECs	Gm2830			Pgm5	2.88327e-18	0.415249	0.334	0.065	5.76654e-15	rECs	Pgm5
Fosb	3.11263e-89	0.339201	0.578	0.564	6.22526e-86	bmECs	Fosb													Afap1l1	6.51591e-127	0.349864	0.63	0.4	1.30318e-123	aECs	Afap1l1			Prg4	1.01905e-17	0.441734	0.262	0.277	2.0381e-14	rECs	Prg4
Zeb2	1.66797e-88	0.26429	0.393	0.284	3.33595e-85	bmECs	Zeb2													Akap13	6.6685e-126	0.517769	0.589	0.372	1.3337e-122	aECs	Akap13			Serpine1	1.04509e-17	0.404419	0.268	0.276	2.09019e-14	rECs	Serpine1
Igfbp2	2.9141e-82	0.366827	0.491	0.432	5.82821e-79	bmECs	Igfbp2													Cd24a	1.35809e-125	0.58017	0.508	0.342	2.71617e-122	aECs	Cd24a			Fry	1.29983e-17	0.490076	0.413	0.266	2.59965e-14	rECs	Fry
Ypel2	1.1842e-75	0.294039	0.484	0.418	2.36841e-72	bmECs	Ypel2													Capn21	5.96227e-125	0.474137	0.688	0.519	1.19245e-121	aECs	Capn2			Cltb1	3.63225e-17	0.294561	0.701	0.663	7.2645e-14	rECs	Cltb
Ehd3	6.72823e-75	0.453759	0.411	0.33	1.34565e-71	bmECs	Ehd3													Csrp1	8.56834e-125	0.419756	0.735	0.557	1.71367e-121	aECs	Csrp1			Xdh	3.71853e-17	0.731562	0.481	0.434	7.43707e-14	rECs	Xdh
Fblim1	3.34344e-74	0.265514	0.521	0.465	6.68688e-71	bmECs	Fblim1													Ifit3	1.52922e-124	0.358575	0.665	0.505	3.05845e-121	aECs	Ifit3			Fmo1	6.71366e-17	0.610995	0.522	0.499	1.34273e-13	rECs	Fmo1
Gas7	3.62045e-67	0.395361	0.408	0.318	7.24089e-64	bmECs	Gas7													Notch4	1.79231e-124	0.571013	0.644	0.472	3.58462e-121	aECs	Notch4			Nes1	5.78039e-16	0.283727	0.3	0.385	1.15608e-12	rECs	Nes
Nr2f1	3.20787e-66	0.270503	0.379	0.31	6.41573e-63	bmECs	Nr2f1													Cxx1b1	3.53442e-124	0.406259	0.666	0.47	7.06885e-121	aECs	Cxx1b			Sox71	2.46489e-15	0.504332	0.451	0.358	4.92977e-12	rECs	Sox7
Mpp1	7.46107e-61	0.332333	0.564	0.539	1.49221e-57	bmECs	Mpp1													Sox181	1.39593e-123	0.329286	0.97	0.938	2.79185e-120	aECs	Sox18			Ptger4	4.44492e-15	0.294907	0.402	0.363	8.88984e-12	rECs	Ptger4
Lrrc70	2.16409e-57	0.415072	0.476	0.438	4.32817e-54	bmECs	Lrrc70													Dll4	2.34239e-123	0.673816	0.636	0.479	4.68477e-120	aECs	Dll4			St51	9.79109e-15	0.26032	0.478	0.395	1.95822e-11	rECs	St5
Crybb3	2.95869e-49	0.39505	0.402	0.338	5.91738e-46	bmECs	Crybb3													Pcdh11	1.01036e-122	0.561663	0.607	0.425	2.02072e-119	aECs	Pcdh1			Nfkbia1	1.32302e-14	0.266475	0.73	0.739	2.64604e-11	rECs	Nfkbia
Slc39a8	3.10231e-44	0.38117	0.5	0.49	6.20462e-41	bmECs	Slc39a8													Hspa12b	1.68771e-122	0.47684	0.666	0.514	3.37542e-119	aECs	Hspa12b			Cd300lg1	7.71149e-14	0.250533	0.775	0.818	1.5423e-10	rECs	Cd300lg
Serpina3f	4.77501e-44	0.524661	0.462	0.45	9.55002e-41	bmECs	Serpina3f													Sema7a	7.68353e-122	0.644785	0.556	0.382	1.53671e-118	aECs	Sema7a			Palm	2.53159e-13	0.535809	0.4	0.301	5.06318e-10	rECs	Palm
Cebpd	2.86832e-43	0.327893	0.518	0.492	5.73664e-40	bmECs	Cebpd													Hs3st1	1.96111e-121	0.37701	0.661	0.501	3.92222e-118	aECs	Hs3st1			Pam	4.1493e-13	0.430726	0.618	0.59	8.29861e-10	rECs	Pam
Csf2rb2	8.50872e-40	0.309191	0.424	0.381	1.70174e-36	bmECs	Csf2rb2													Klf6	1.80279e-119	0.46474	0.668	0.471	3.60557e-116	aECs	Klf6			Cd44	7.1598e-13	0.300022	0.299	0.194	1.43196e-09	rECs	Cd44
Gatm	1.16204e-38	0.301325	0.466	0.442	2.32408e-35	bmECs	Gatm													Timp3	2.57129e-117	0.557661	0.674	0.532	5.14257e-114	aECs	Timp3			Cd59a	1.18655e-12	0.356406	0.512	0.46	2.37311e-09	rECs	Cd59a
Ctsh	1.41268e-38	0.3339	0.443	0.401	2.82536e-35	bmECs	Ctsh													Prnp	2.9079e-116	0.385762	0.526	0.319	5.8158e-113	aECs	Prnp			Map6	1.60269e-12	0.336079	0.357	0.223	3.20539e-09	rECs	Map6
Gmpr	1.30838e-36	0.369697	0.555	0.563	2.61676e-33	bmECs	Gmpr													Anxa21	1.56016e-115	0.343669	0.921	0.831	3.12033e-112	aECs	Anxa2			Emp21	1.82168e-12	0.31651	0.351	0.421	3.64336e-09	rECs	Emp2
Dnah6	9.20775e-29	0.351405	0.419	0.361	1.84155e-25	bmECs	Dnah6													Lxn	1.27484e-113	0.252037	0.691	0.533	2.54968e-110	aECs	Lxn			Syne11	4.657e-12	0.474242	0.409	0.323	9.314e-09	rECs	Syne1
Socs3	1.26428e-24	0.387696	0.467	0.457	2.52856e-21	bmECs	Socs3													Gkn3	1.76305e-112	1.37985	0.56	0.447	3.5261e-109	aECs	Gkn3			Myof	8.07266e-12	0.270537	0.179	0.315	1.61453e-08	rECs	Myof
Pf4	6.96053e-22	0.268031	0.333	0.431	1.39211e-18	bmECs	Pf4													Cd971	2.66644e-112	0.58512	0.581	0.414	5.33289e-109	aECs	Cd97			Tspan2	9.89836e-12	0.596875	0.394	0.291	1.97967e-08	rECs	Tspan2
Ctgf	5.19776e-21	0.311802	0.288	0.348	1.03955e-17	bmECs	Ctgf													Ecm1	3.91811e-111	0.265184	0.561	0.381	7.83623e-108	aECs	Ecm1			Dpysl3	3.45716e-11	0.271008	0.34	0.22	6.91431e-08	rECs	Dpysl3
Cadm3	6.4253e-15	0.370177	0.415	0.408	1.28506e-11	bmECs	Cadm3													Neat1	9.55893e-110	0.398118	0.728	0.564	1.91179e-106	aECs	Neat1			Bnip3	5.87761e-11	0.308984	0.293	0.313	1.17552e-07	rECs	Bnip3
Kank1	1.37042e-14	0.301797	0.372	0.348	2.74084e-11	bmECs	Kank1													Plat	1.2039e-105	0.429435	0.52	0.35	2.4078e-102	aECs	Plat			Dnm31	1.39655e-10	0.36026	0.295	0.324	2.7931e-07	rECs	Dnm3
Pabpc1l	1.88326e-13	0.331007	0.437	0.46	3.76652e-10	bmECs	Pabpc1l													Gm8995	4.8954e-105	0.449822	0.503	0.345	9.79081e-102	aECs	Gm8995			Gm26532	1.15433e-09	0.299865	0.353	0.392	2.30866e-06	rECs	Gm26532
Lgals1	0.00444001	0.268777	0.515	0.558	1	bmECs	Lgals1													Thsd1	8.21521e-105	0.268399	0.564	0.393	1.64304e-101	aECs	Thsd1			Inpp4a	2.7783e-09	0.253914	0.483	0.413	5.5566e-06	rECs	Inpp4a
																				Ecm2	3.84443e-104	0.327927	0.506	0.342	7.68886e-101	aECs	Ecm2			Ncoa3	3.40142e-09	0.462257	0.517	0.491	6.80283e-06	rECs	Ncoa3
																				Mgp	1.0382e-101	2.16701	0.545	0.375	2.07639e-98	aECs	Mgp			Mcc1	1.29094e-08	0.272442	0.324	0.361	2.58188e-05	rECs	Mcc
																				Lmcd11	2.53468e-101	0.577574	0.614	0.467	5.06935e-98	aECs	Lmcd1			Ace1	1.70177e-08	0.301766	0.341	0.369	3.40354e-05	rECs	Ace
																				Ifit1	2.89735e-100	0.366081	0.558	0.439	5.79471e-97	aECs	Ifit1			Afap1l11	2.25798e-08	0.394892	0.487	0.422	4.51597e-05	rECs	Afap1l1
																				Nfkbia	3.29817e-100	0.447418	0.828	0.727	6.59633e-97	aECs	Nfkbia			Rbp72	2.91523e-08	0.471367	0.541	0.503	5.83046e-05	rECs	Rbp7
																				Arl15	3.22583e-99	0.545181	0.541	0.361	6.45166e-96	aECs	Arl15			Prdm161	5.05998e-08	0.380545	0.406	0.339	0.0001012	rECs	Prdm16
																				Hist1h2bc	1.40785e-98	0.676258	0.603	0.485	2.8157e-95	aECs	Hist1h2bc			Cxx1a2	5.38275e-08	0.419657	0.535	0.499	0.000107655	rECs	Cxx1a
																				Lrrc8c1	4.9718e-98	0.40856	0.626	0.443	9.9436e-95	aECs	Lrrc8c			Rasgrf21	6.25182e-08	0.443481	0.296	0.298	0.000125036	rECs	Rasgrf2
																				Rps4y2	2.68396e-97	0.301132	0.673	0.52	5.36792e-94	aECs	Rps4y2			Sox171	8.2377e-08	0.309601	0.574	0.565	0.000164754	rECs	Sox17
																				Eps8l2	1.3618e-95	0.759379	0.507	0.375	2.72359e-92	aECs	Eps8l2			P2ry21	1.39829e-07	0.301503	0.433	0.393	0.000279659	rECs	P2ry2
																				Ass1	2.68282e-94	0.446419	0.533	0.419	5.36564e-91	aECs	Ass1			Ifit2	1.44088e-07	0.254028	0.314	0.34	0.000288176	rECs	Ifit2
																				Ppp1r16b	5.32888e-93	0.472752	0.699	0.578	1.06578e-89	aECs	Ppp1r16b			Cpe	1.44965e-07	0.447911	0.272	0.204	0.00028993	rECs	Cpe
																				Pcp4l1	1.7981e-92	0.308985	0.489	0.342	3.59621e-89	aECs	Pcp4l1			Xaf11	2.23114e-07	0.345876	0.578	0.544	0.000446227	rECs	Xaf1
																				Lmo7	3.47089e-89	0.562024	0.487	0.312	6.94178e-86	aECs	Lmo7			Gbp31	2.88625e-07	0.330028	0.385	0.459	0.000577249	rECs	Gbp3
																				Cp	5.19853e-89	0.61971	0.431	0.219	1.03971e-85	aECs	Cp			Kdm6b	3.72642e-07	0.311105	0.459	0.401	0.000745285	rECs	Kdm6b
																				Frmd4b	7.67164e-89	0.52248	0.577	0.43	1.53433e-85	aECs	Frmd4b			Etl41	5.03817e-07	0.431757	0.523	0.525	0.00100763	rECs	Etl4
																				Tmem881	2.05512e-85	0.31557	0.821	0.689	4.11025e-82	aECs	Tmem88			Ccdc85a	7.0397e-07	0.6027	0.423	0.385	0.00140794	rECs	Ccdc85a
																				Gipc2	3.5386e-85	0.31587	0.503	0.406	7.07719e-82	aECs	Gipc2			Pkn31	7.57621e-07	0.594706	0.451	0.434	0.00151524	rECs	Pkn3
																				Cald11	4.49325e-82	0.319594	0.778	0.675	8.98651e-79	aECs	Cald1			Gbp7	3.42645e-06	0.317042	0.433	0.529	0.0068529	rECs	Gbp7
																				Art3	1.65294e-80	0.602874	0.602	0.494	3.30587e-77	aECs	Art3			Dpysl2	5.61303e-06	0.305719	0.581	0.575	0.0112261	rECs	Dpysl2
																				Ddah21	1.97903e-80	0.351785	0.761	0.644	3.95807e-77	aECs	Ddah2			Ackr31	5.84234e-06	0.451986	0.396	0.336	0.0116847	rECs	Ackr3
																				Sox7	2.3787e-79	0.251637	0.514	0.345	4.7574e-76	aECs	Sox7			Efr3b1	8.3615e-06	0.298675	0.307	0.32	0.016723	rECs	Efr3b
																				Pdcd4	3.19802e-78	0.478789	0.678	0.534	6.39605e-75	aECs	Pdcd4			Tmcc3	3.93574e-05	0.352495	0.522	0.512	0.0787147	rECs	Tmcc3
																				Kank4	3.63708e-76	0.303703	0.469	0.355	7.27416e-73	aECs	Kank4			Anxa6	4.75546e-05	0.290761	0.464	0.422	0.0951092	rECs	Anxa6
																				Msn1	1.21688e-75	0.261716	0.862	0.777	2.43376e-72	aECs	Msn			Nos2	5.3717e-05	0.262709	0.305	0.321	0.107434	rECs	Nos2
																				Ablim1	5.55506e-74	0.418765	0.639	0.524	1.11101e-70	aECs	Ablim1			Ptprg1	7.38873e-05	0.37326	0.474	0.446	0.147775	rECs	Ptprg
																				Arhgef25	3.14224e-73	0.415549	0.421	0.246	6.28448e-70	aECs	Arhgef25			Pik3ip11	0.000173542	0.391309	0.428	0.384	0.347085	rECs	Pik3ip1
																				Pdlim1	1.96864e-70	0.348537	0.569	0.417	3.93728e-67	aECs	Pdlim1			Pfkfb3	0.000344581	0.263836	0.364	0.304	0.689162	rECs	Pfkfb3
																				S100a1	7.74992e-68	0.394295	0.68	0.575	1.54998e-64	aECs	S100a1			Lipe	0.000460806	0.548183	0.458	0.455	0.921612	rECs	Lipe
																				Tmem47	1.1937e-66	0.441571	0.456	0.271	2.3874e-63	aECs	Tmem47			Arhgef251	0.00100058	0.305544	0.283	0.265	1	rECs	Arhgef25
																				Myadm	1.49041e-65	0.291008	0.618	0.485	2.98083e-62	aECs	Myadm			Sybu	0.00106894	0.414073	0.413	0.408	1	rECs	Sybu
																				Fam69a	2.14157e-65	0.416138	0.467	0.353	4.28314e-62	aECs	Fam69a			Hba-a1	0.00152493	0.298828	0.353	0.321	1	rECs	Hba-a1
																				Pdlim7	7.16442e-65	0.286491	0.584	0.43	1.43288e-61	aECs	Pdlim7			Lrrfip11	0.00186016	0.34418	0.496	0.502	1	rECs	Lrrfip1
																				Xaf1	1.38807e-64	0.304248	0.649	0.532	2.77614e-61	aECs	Xaf1			Gm12002	0.00304947	0.772227	0.433	0.426	1	rECs	Gm12002
																				H1f0	5.25128e-64	0.264172	0.802	0.624	1.05026e-60	aECs	H1f0			Rsad21	0.00340589	0.28446	0.437	0.459	1	rECs	Rsad2
																				Sox13	3.41865e-62	0.551639	0.478	0.336	6.83729e-59	aECs	Sox13
																				Alpl	4.11267e-61	0.793435	0.487	0.378	8.22535e-58	aECs	Alpl
																				Mcam1	6.38896e-61	0.313741	0.65	0.498	1.27779e-57	aECs	Mcam
																				Nuak1	6.68964e-58	0.483985	0.462	0.351	1.33793e-54	aECs	Nuak1
																				Anp32a1	1.44703e-57	0.277756	0.854	0.798	2.89407e-54	aECs	Anp32a
																				Alox12	6.44668e-56	0.501728	0.589	0.508	1.28934e-52	aECs	Alox12
																				Itgb4	1.82192e-55	0.586443	0.451	0.306	3.64383e-52	aECs	Itgb4
																				Mkl2	2.67627e-55	0.374284	0.601	0.463	5.35255e-52	aECs	Mkl2
																				Gbp2	4.49892e-54	0.26282	0.605	0.504	8.99784e-51	aECs	Gbp2
																				Kcnn4	5.48265e-54	0.478498	0.479	0.392	1.09653e-50	aECs	Kcnn4
																				Alas1	6.93935e-53	0.261394	0.566	0.458	1.38787e-49	aECs	Alas1
																				Dkk2	3.83401e-51	0.308974	0.379	0.16	7.66802e-48	aECs	Dkk2
																				Slco3a1	4.97744e-50	0.426625	0.496	0.361	9.95488e-47	aECs	Slco3a1
																				Lifr	9.46745e-50	0.298348	0.681	0.598	1.89349e-46	aECs	Lifr
																				Palmd	4.4333e-49	0.430167	0.563	0.474	8.86661e-46	aECs	Palmd
																				Jag1	9.79738e-49	0.644519	0.523	0.418	1.95948e-45	aECs	Jag1
																				Taldo1	1.2088e-47	0.262464	0.756	0.669	2.41761e-44	aECs	Taldo1
																				Aldh2	2.28901e-47	0.342787	0.593	0.514	4.57802e-44	aECs	Aldh2
																				Sdcbp2	3.25423e-47	0.394921	0.41	0.269	6.50845e-44	aECs	Sdcbp2
																				S100a4	4.72861e-47	0.925793	0.49	0.422	9.45723e-44	aECs	S100a4
																				Gbp3	4.90231e-45	0.308834	0.541	0.442	9.80462e-42	aECs	Gbp3
																				H2-Ab1	2.86307e-44	0.700468	0.492	0.435	5.72613e-41	aECs	H2-Ab1
																				Atp2a3	4.00232e-43	0.56216	0.378	0.177	8.00463e-40	aECs	Atp2a3
																				Tox2	4.85114e-43	0.326773	0.363	0.152	9.70229e-40	aECs	Tox2
																				Dhh	6.6984e-43	0.336119	0.433	0.321	1.33968e-39	aECs	Dhh
																				Cd9	8.74212e-41	0.267221	0.874	0.826	1.74842e-37	aECs	Cd9
																				Arhgap10	2.47511e-39	0.297146	0.428	0.309	4.95022e-36	aECs	Arhgap10
																				Syne1	3.36039e-37	0.364728	0.433	0.316	6.72077e-34	aECs	Syne1
																				Nxpe4	3.6715e-36	0.434002	0.49	0.411	7.34301e-33	aECs	Nxpe4
																				Efnb11	6.71439e-36	0.447132	0.578	0.525	1.34288e-32	aECs	Efnb1
																				Mesdc1	3.48562e-35	0.277739	0.553	0.442	6.97124e-32	aECs	Mesdc1
																				Rnf152	3.83546e-35	0.420312	0.435	0.326	7.67092e-32	aECs	Rnf152
																				Stc1	6.25686e-32	0.379666	0.445	0.315	1.25137e-28	aECs	Stc1
																				Ssu2	1.66165e-30	0.618387	0.47	0.424	3.3233e-27	aECs	Ssu2
																				Ifi2031	8.11358e-29	0.295824	0.642	0.617	1.62272e-25	aECs	Ifi203
																				Apold1	6.48818e-28	0.267495	0.475	0.373	1.29764e-24	aECs	Apold1
																				Cx3cl1	1.37793e-26	0.420989	0.403	0.305	2.75585e-23	aECs	Cx3cl1
																				Amd1	2.30155e-26	0.553608	0.405	0.29	4.6031e-23	aECs	Amd1
																				Prdm16	7.73972e-26	0.466924	0.432	0.333	1.54794e-22	aECs	Prdm16
																				Pkn3	8.9794e-26	0.442931	0.487	0.428	1.79588e-22	aECs	Pkn3
																				Prss23	1.07184e-25	0.482716	0.577	0.548	2.14367e-22	aECs	Prss23
																				Synpo	1.48481e-25	0.468022	0.471	0.398	2.96962e-22	aECs	Synpo
																				Tmem158	1.2864e-24	0.337987	0.404	0.302	2.5728e-21	aECs	Tmem158
																				Lrrfip1	2.38665e-24	0.299731	0.562	0.493	4.77331e-21	aECs	Lrrfip1
																				Cldn5	4.88769e-24	0.274434	0.949	0.954	9.77538e-21	aECs	Cldn5
																				Cytl1	2.49885e-22	0.680815	0.279	0.396	4.9977e-19	aECs	Cytl1
																				Cd74	2.25926e-21	0.725518	0.443	0.408	4.51852e-18	aECs	Cd74
																				Pik3r3	5.43433e-21	0.387677	0.418	0.32	1.08687e-17	aECs	Pik3r3
																				Gbp4	1.54067e-20	0.483631	0.524	0.498	3.08133e-17	aECs	Gbp4
																				Plek2	2.72346e-20	0.253676	0.318	0.097	5.44692e-17	aECs	Plek2
																				H2-Aa	5.74282e-20	0.567638	0.431	0.392	1.14856e-16	aECs	H2-Aa
																				Arhgef28	1.97166e-19	0.471641	0.407	0.322	3.94332e-16	aECs	Arhgef28
																				Epha4	3.22467e-19	0.48005	0.417	0.34	6.44935e-16	aECs	Epha4
																				Vwf	1.50614e-18	0.259297	0.357	0.253	3.01227e-15	aECs	Vwf
																				Filip1	1.9535e-18	0.339744	0.418	0.338	3.90699e-15	aECs	Filip1
																				Fut8	3.75141e-18	0.274271	0.379	0.292	7.50282e-15	aECs	Fut8
																				Col5a2	1.16528e-16	0.291123	0.376	0.268	2.33055e-13	aECs	Col5a2
																				Dusp8	4.1774e-16	0.281249	0.29	0.322	8.35481e-13	aECs	Dusp8
																				Phf11d	2.90307e-15	0.263582	0.594	0.57	5.80613e-12	aECs	Phf11d
																				Hist1h1c	3.85779e-15	0.326373	0.476	0.419	7.71558e-12	aECs	Hist1h1c
																				Aggf1	8.5232e-14	0.285199	0.431	0.354	1.70464e-10	aECs	Aggf1
																				Prom1	9.7208e-14	0.314383	0.314	0.139	1.94416e-10	aECs	Prom1
																				Pir	1.01316e-13	0.339133	0.421	0.364	2.02631e-10	aECs	Pir
																				2500002B13Rik	1.8757e-13	0.281483	0.4	0.351	3.75141e-10	aECs	2500002B13Rik
																				Dnm3	2.00076e-13	0.383183	0.391	0.312	4.00153e-10	aECs	Dnm3
																				Eln	1.8306e-12	0.528385	0.376	0.275	3.66121e-09	aECs	Eln
																				Rassf9	1.23798e-11	0.36139	0.419	0.363	2.47597e-08	aECs	Rassf9
																				Ankrd33b	1.71861e-11	0.435053	0.433	0.38	3.43723e-08	aECs	Ankrd33b
																				Kazald1	3.01588e-11	0.300176	0.355	0.261	6.03175e-08	aECs	Kazald1
																				Ifi27l2a	6.36156e-11	0.252204	0.454	0.418	1.27231e-07	aECs	Ifi27l2a
																				Gprc5a	1.09565e-10	0.281766	0.374	0.281	2.19131e-07	aECs	Gprc5a
																				Ackr3	7.48493e-09	0.299993	0.403	0.333	1.49699e-05	aECs	Ackr3
																				St8sia6	1.07537e-08	0.518848	0.403	0.343	2.15075e-05	aECs	St8sia6
																				Syt15	1.08451e-08	0.488779	0.5	0.487	2.16901e-05	aECs	Syt15
																				Prune2	4.98889e-07	0.480835	0.33	0.18	0.000997777	aECs	Prune2
																				H2-Eb1	2.64934e-06	0.322652	0.37	0.336	0.00529867	aECs	H2-Eb1
																				Pdgfa	3.87393e-06	0.432894	0.396	0.347	0.00774785	aECs	Pdgfa
																				Clic5	3.55264e-05	0.296391	0.412	0.396	0.0710528	aECs	Clic5
																				Rasgrf2	5.29745e-05	0.321063	0.351	0.29	0.105949	aECs	Rasgrf2
																				AU021092	0.000156468	0.272934	0.426	0.439	0.312936	aECs	AU021092
																				Nes	0.000262043	0.250717	0.405	0.374	0.524087	aECs	Nes
																				Fam181b	0.000808976	0.312933	0.438	0.432	1	aECs	Fam181b
																				Efr3b	0.00171764	0.284993	0.325	0.318	1	aECs	Efr3b
																				Fas	0.00268981	0.300859	0.388	0.34	1	aECs	Fas
																				Spata13	0.00431573	0.270963	0.393	0.368	1	aECs	Spata13
																				Mcc	0.00804594	0.321508	0.377	0.356	1	aECs	Mcc
