# Supplementary material for: Specialized post-arterial capillaries facilitate adult bone remodelling
Source: Nat Cell Biol. 2024 Nov 11;26(12):2020–34. doi: 10.1038/s41556-024-01545-1 (PMC11628402; doi:10.1038/s41556-024-01545-1)
Supplement: Supplementary file 5 — Statistical source data. [file 41556_2024_1545_MOESM5_ESM.xlsx]

## Sheet: Fig.2f
		EMCN+ VEGFR3- area
		3-week-old	6-week-old	8-week-old	12-week-old
		3.32	9.854	13.396	14.607
		2.906	8.703	13.547	15.268
		3.213	8.539	13.489	14.513
ANOVA summary
F	451.6
P value	<0.0001
P value summary	****
Significant diff. among means (P < 0.05)?	Yes
R squared	0.9941
Brown-Forsythe test
F (DFn, DFd)	0.6213 (3, 8)
P value	0.6208
P value summary	ns
Are SDs significantly different (P < 0.05)?	No
Bartlett's test
Bartlett's statistic (corrected)
P value
P value summary
Are SDs significantly different (P < 0.05)?
ANOVA table	SS	DF	MS	F (DFn, DFd)	P value
Treatment (between columns)	248.9	3	82.95	F (3, 8) = 451.6	P<0.0001
Residual (within columns)	1.47	8	0.1837
Total	250.3	11
Data summary
Number of treatments (columns)	4
Number of values (total)	12
Number of families	1
Number of comparisons per family	3
Alpha	0.05
Dunnett's multiple comparisons test	Mean Diff.	95.00% CI of diff.	Below threshold?	Summary	Adjusted P Value	A-?
3-week-old vs. 6-week-old	-5.886	-6.893 to -4.878	Yes	****	<0.0001	B	6-week-old
3-week-old vs. 8-week-old	-10.33	-11.34 to -9.323	Yes	****	<0.0001	C	8-week-old
3-week-old vs. 12-week-old	-11.65	-12.66 to -10.64	Yes	****	<0.0001	D	12-week-old
Test details	Mean 1	Mean 2	Mean Diff.	SE of diff.	n1	n2	q	DF
3-week-old vs. 6-week-old	3.146	9.032	-5.886	0.3499	3	3	16.82	8
3-week-old vs. 8-week-old	3.146	13.48	-10.33	0.3499	3	3	29.52	8
3-week-old vs. 12-week-old	3.146	14.8	-11.65	0.3499	3	3	33.29	8
