# Supplementary material for: Specialized post-arterial capillaries facilitate adult bone remodelling
Source: Nat Cell Biol. 2024 Nov 11;26(12):2020–34. doi: 10.1038/s41556-024-01545-1 (PMC11628402; doi:10.1038/s41556-024-01545-1)
Supplement: Supplementary file 6 — Statistical source data. [file 41556_2024_1545_MOESM6_ESM.xlsx]

## Sheet: Fig.3j
		CAV1+ EMCN+ Flt4:mGFP+
		8w->48h	8w->12w
		5	98
		6	111
		4	94
Unpaired t test
P value	<0.0001
P value summary	****
Significantly different (P < 0.05)?	Yes
One- or two-tailed P value?	Two-tailed
t, df	t=18.59, df=4
How big is the difference?
Mean of column A	5
Mean of column B	101
Difference between means (B - A) ± SEM	96.00 ± 5.164
95% confidence interval	81.66 to 110.3
R squared (eta squared)	0.9886
F test to compare variances
F, DFn, Dfd	79.00, 2, 2
P value	0.025
P value summary	*
Significantly different (P < 0.05)?	Yes
Data analyzed
Sample size, column A	3
Sample size, column B	3
