# Supplementary material for: Specialized post-arterial capillaries facilitate adult bone remodelling
Source: Nat Cell Biol. 2024 Nov 11;26(12):2020–34. doi: 10.1038/s41556-024-01545-1 (PMC11628402; doi:10.1038/s41556-024-01545-1)
Supplement: Supplementary file 7 — Statistical source data. [file 41556_2024_1545_MOESM7_ESM.xlsx]

## Sheet: Fig.4d
				Cav1- Aplnr-mGFP+	Cav1+ Aplnr-mGFP-	Cav1+ Aplnr-mGFP+
			P19 to P21	0.931172	0.0587292	0.0100991
			3w- 6w	0.920668	0.0511051	0.0282268
			3w-12w	0.844775	0.104427	0.0507976
