# Supplementary material for: Specialized post-arterial capillaries facilitate adult bone remodelling
Source: Nat Cell Biol. 2024 Nov 11;26(12):2020–34. doi: 10.1038/s41556-024-01545-1 (PMC11628402; doi:10.1038/s41556-024-01545-1)
Supplement: Supplementary file 8 — Statistical source data. [file 41556_2024_1545_MOESM8_ESM.xlsx]

## Sheet: Fig.6e
		EMCN+					EMCN+ VEGFR3-							CAV1+ arteries
		Control	Dach1iΔEC				Control	Dach1iΔEC						Control	Dach1iΔEC
		0.257023	0.204576				0.0370184	0.02069						19	7
		0.228648	0.198044				0.0403287	0.0304645						17	7
		0.236535	0.202882				0.0426543	0.032389						21	10
			0.200176												9
Unpaired t test					Unpaired t test						Unpaired t test
P value	0.0029				P value	0.0377					P value	0.0004
P value summary	**				P value summary	*					P value summary	***
Significantly different (P < 0.05)?	Yes				Significantly different (P < 0.05)?	Yes					Significantly different (P < 0.05)?	Yes
One- or two-tailed P value?	Two-tailed				One- or two-tailed P value?	Two-tailed					One- or two-tailed P value?	Two-tailed
t, df	t=5.402, df=5				t, df	t=3.058, df=4					t, df	t=8.195, df=5
How big is the difference?					How big is the difference?						How big is the difference?
Mean of column A	0.2407				Mean of column A	0.04					Mean of column A	19
Mean of column B	0.2014				Mean of column B	0.02785					Mean of column B	8.25
Difference between means (B - A) ± SEM	-0.03932 ± 0.007278				Difference between means (B - A) ± SEM	-0.01215 ± 0.003974					Difference between means (B - A) ± SEM	-10.75 ± 1.312
95% confidence interval	-0.05803 to -0.02061				95% confidence interval	-0.02319 to -0.001120					95% confidence interval	-14.12 to -7.378
R squared (eta squared)	0.8537				R squared (eta squared)	0.7004					R squared (eta squared)	0.9307
F test to compare variances					F test to compare variances						F test to compare variances
F, DFn, Dfd	25.69, 2, 3				F, DFn, Dfd	4.906, 2, 2					F, DFn, Dfd	1.778, 2, 3
P value	0.0259				P value	0.3387					P value	0.6192
P value summary	*				P value summary	ns					P value summary	ns
Significantly different (P < 0.05)?	Yes				Significantly different (P < 0.05)?	No					Significantly different (P < 0.05)?	No
Data analyzed					Data analyzed						Data analyzed
Sample size, column A	3				Sample size, column A	3					Sample size, column A	3
Sample size, column B	4				Sample size, column B	3					Sample size, column B	4
Unpaired t test with Welch's correction
P value	0.0399
P value summary	*
Significantly different (P < 0.05)?	Yes
One- or two-tailed P value?	Two-tailed
Welch-corrected t, df	t=4.583, df=2.117
How big is the difference?
Mean of column A	0.2407
Mean of column B	0.2014
Difference between means (B - A) ± SEM	-0.03932 ± 0.008579
95% confidence interval	-0.07433 to -0.004296
R squared (eta squared)	0.9084
F test to compare variances
F, DFn, Dfd	25.69, 2, 3
P value	0.0259
P value summary	*
Significantly different (P < 0.05)?	Yes
Data analyzed
Sample size, column A	3
Sample size, column B	4

## Sheet: Fig.6h
			Female					Female					Male					Male
			BV/TV					Trabecular thickness					BV/TV					Trabecular thickness
			Control	Dach1iΔEC				Control	Dach1iΔEC				Control	Dach1iΔEC				Control	Dach1iΔEC
			0.021	0.012				0.043	0.033				0.004	0				0.027	0.012
			0.026	0.018				0.034	0.031				0.006	0.002				0.025	0.019
			0.021	0.019				0.034	0.036				0.007	0.002				0.022	0.018
				0.017					0.041
												Unpaired t test				Unpaired t test
Unpaired t test						Unpaired t test						P value	0.0173			P value	0.0337
P value	0.0443					P value	0.647					P value summary	*			P value summary	*
P value summary	*					P value summary	ns					Significantly different (P < 0.05)?	Yes			Significantly different (P < 0.05)?	Yes
Significantly different (P < 0.05)?	Yes					Significantly different (P < 0.05)?	No					One- or two-tailed P value?	Two-tailed			One- or two-tailed P value?	Two-tailed
One- or two-tailed P value?	Two-tailed					One- or two-tailed P value?	Two-tailed					t, df	t=3.920, df=4			t, df	t=3.175, df=4
t, df	t=2.672, df=5					t, df	t=0.4868, df=5
												How big is the difference?				How big is the difference?
How big is the difference?						How big is the difference?						Mean of column A	0.005667			Mean of column A	0.02467
Mean of column A	0.02267					Mean of column A	0.037					Mean of column B	0.001333			Mean of column B	0.01633
Mean of column B	0.0165					Mean of column B	0.03525					Difference between means (B - A) ± SEM	-0.004333 ± 0.001106			Difference between means (B - A) ± SEM	-0.008333 ± 0.002625
Difference between means (B - A) ± SEM	-0.006167 ± 0.002308					Difference between means (B - A) ± SEM	-0.001750 ± 0.003595					95% confidence interval	-0.007403 to -0.001264			95% confidence interval	-0.01562 to -0.001046
95% confidence interval	-0.01210 to -0.0002333					95% confidence interval	-0.01099 to 0.007490					R squared (eta squared)	0.7934			R squared (eta squared)	0.7159
R squared (eta squared)	0.5881					R squared (eta squared)	0.04526
												F test to compare variances				F test to compare variances
F test to compare variances						F test to compare variances						F, DFn, Dfd	1.750, 2, 2			F, DFn, Dfd	2.263, 2, 2
F, DFn, Dfd	1.160, 3, 2					F, DFn, Dfd	1.427, 2, 3					P value	0.7273			P value	0.6129
P value	0.9879					P value	0.7336					P value summary	ns			P value summary	ns
P value summary	ns					P value summary	ns					Significantly different (P < 0.05)?	No			Significantly different (P < 0.05)?	No
Significantly different (P < 0.05)?	No					Significantly different (P < 0.05)?	No
												Data analyzed				Data analyzed
Data analyzed						Data analyzed						Sample size, column A	3			Sample size, column A	3
Sample size, column A	3					Sample size, column A	3					Sample size, column B	3			Sample size, column B	3
Sample size, column B	4					Sample size, column B	4
