# Supplementary material for: Specialized post-arterial capillaries facilitate adult bone remodelling
Source: Nat Cell Biol. 2024 Nov 11;26(12):2020–34. doi: 10.1038/s41556-024-01545-1 (PMC11628402; doi:10.1038/s41556-024-01545-1)
Supplement: Supplementary file 9 — Statistical source data. [file 41556_2024_1545_MOESM9_ESM.xlsx]

## Sheet: Fig.7d
			No. of arterioles								CAV1+ area/EMCN+ area
			Control	Dach1OE							Control	Dach1OE
			17	36							13.9895	29.9777
			21	38							14.8179	26.296
			16	50							10.7117	23.3505
Table Analyzed	No. of arterioles							Table Analyzed	Cav1+ area/ Emcn area %
Column B	ApjCreER-Dach1OE							Column B	ApjCreER-Dach1OE
vs.	vs.							vs.	vs.
Column A	Control							Column A	Control
Unpaired t test								Unpaired t test
P value	0.0073							P value	0.0043
P value summary	**							P value summary	**
Significantly different (P < 0.05)?	Yes							Significantly different (P < 0.05)?	Yes
One- or two-tailed P value?	Two-tailed							One- or two-tailed P value?	Two-tailed
t, df	t=5.039, df=4							t, df	t=5.836, df=4
How big is the difference?								How big is the difference?
Mean of column A	18							Mean of column A	13.17
Mean of column B	41.33							Mean of column B	26.54
Difference between means (B - A) ± SEM	23.33 ± 4.631							Difference between means (B - A) ± SEM	13.37 ± 2.291
95% confidence interval	10.48 to 36.19							95% confidence interval	7.009 to 19.73
R squared (eta squared)	0.8639							R squared (eta squared)	0.8949
F test to compare variances								F test to compare variances
F, DFn, Dfd	8.190, 2, 2							F, DFn, Dfd	2.338, 2, 2
P value	0.2176							P value	0.5991
P value summary	ns							P value summary	ns
Significantly different (P < 0.05)?	No							Significantly different (P < 0.05)?	No
Data analyzed								Data analyzed
Sample size, column A	3							Sample size, column A	3
Sample size, column B	3							Sample size, column B	3

## Sheet: Fig.7f
			BV/TV							Trabecular number							Connectivity Density							Cortical thickness
			Control	Dach1OE						Control	Dach1OE						Control	Dach1OE						Control	Dach1OE
			0.014	0.023						1.101	2.8						0.014	0.023						0.14	0.13
			0.011	0.019						1.476	2.896						0.011	0.019						0.15	0.13
			0.016	0.021						1.751	2.386						0.016	0.021						0.16	0.14
Table Analyzed	Relative Bone volume/ Tissue volume						Table Analyzed	Trabecular number						Table Analyzed	Connectivity density						Table Analyzed	Dach1OE Cortical thickness Fiji
Column B	ApjCreER-Dach1OE						Column B	ApjCreER-Dach1OE						Column B	ApjCreER-Dach1OE						Column B	ApjCreER-Dach1OE
vs.	vs.						vs.	vs.						vs.	vs.						vs.	vs.
Column A	Control						Column A	Control						Column A	Control						Column A	Control
Unpaired t test							Unpaired t test							Unpaired t test with Welch's correction							Unpaired t test
P value	0.0168						P value	0.0069						P value	0.0487						P value	0.0668
P value summary	*						P value summary	**						P value summary	*						P value summary	ns
Significantly different (P < 0.05)?	Yes						Significantly different (P < 0.05)?	Yes						Significantly different (P < 0.05)?	Yes						Significantly different (P < 0.05)?	No
One- or two-tailed P value?	Two-tailed						One- or two-tailed P value?	Two-tailed						One- or two-tailed P value?	Two-tailed						One- or two-tailed P value?	Two-tailed
t, df	t=3.951, df=4						t, df	t=5.110, df=4						Welch-corrected t, df	t=4.211, df=2.077						t, df	t=2.500, df=4
How big is the difference?							How big is the difference?							How big is the difference?							How big is the difference?
Mean of column A	0.01367						Mean of column A	1.443						Mean of column A	16.49						Mean of column A	0.15
Mean of column B	0.021						Mean of column B	2.694						Mean of column B	63.43						Mean of column B	0.1333
Difference between means (B - A) ± SEM	0.007333 ± 0.001856						Difference between means (B - A) ± SEM	1.251 ± 0.2449						Difference between means (B - A) ± SEM	46.93 ± 11.15						Difference between means (B - A) ± SEM	-0.01667 ± 0.006667
95% confidence interval	0.002180 to 0.01249						95% confidence interval	0.5714 to 1.931						95% confidence interval	0.6383 to 93.23						95% confidence interval	-0.03518 to 0.001843
R squared (eta squared)	0.7961						R squared (eta squared)	0.8672						R squared (eta squared)	0.8952						R squared (eta squared)	0.6098
F test to compare variances							F test to compare variances							F test to compare variances							F test to compare variances
F, DFn, Dfd	1.583, 2, 2						F, DFn, Dfd	1.449, 2, 2						F, DFn, Dfd	52.09, 2, 2						F, DFn, Dfd	3.000, 2, 2
P value	0.7742						P value	0.8165						P value	0.0377						P value	0.5
P value summary	ns						P value summary	ns						P value summary	*						P value summary	ns
Significantly different (P < 0.05)?	No						Significantly different (P < 0.05)?	No						Significantly different (P < 0.05)?	Yes						Significantly different (P < 0.05)?	No
Data analyzed							Data analyzed							Data analyzed							Data analyzed
Sample size, column A	3						Sample size, column A	3						Sample size, column A	3						Sample size, column A	3
Sample size, column B	3						Sample size, column B	3						Sample size, column B	3						Sample size, column B	3
