# Supplementary material for: Specialized post-arterial capillaries facilitate adult bone remodelling
Source: Nat Cell Biol. 2024 Nov 11;26(12):2020–34. doi: 10.1038/s41556-024-01545-1 (PMC11628402; doi:10.1038/s41556-024-01545-1)
Supplement: Supplementary file 10 — Statistical source data. [file 41556_2024_1545_MOESM10_ESM.xlsx]

## Sheet: Fig.8h
					EMCN+ CAV1+
					Young	Adult	Aging
					0.00456	0.01163	0.02677
Table Analyzed	Emcn+ Cav1+ Area/ Total Area				0.00377	0.01245	0.03356
Data sets analyzed	A-C				0.00513	0.01511	0.02243
ANOVA summary
F	34.82
P value	0.0005
P value summary	***
Significant diff. among means (P < 0.05)?	Yes
R squared	0.9207
Brown-Forsythe test
F (DFn, DFd)	1.908 (2, 6)
P value	0.2284
P value summary	ns
Are SDs significantly different (P < 0.05)?	No
Bartlett's test
Bartlett's statistic (corrected)
P value
P value summary
Are SDs significantly different (P < 0.05)?
ANOVA table	SS	DF	MS	F (DFn, DFd)	P value
Treatment (between columns)	0.0008181	2	0.000409	F (2, 6) = 34.82	P=0.0005
Residual (within columns)	7.049e-05	6	1.175e-05
Total	0.0008886	8
Data summary
Number of treatments (columns)	3
Number of values (total)	9
Number of families	1
Number of comparisons per family	2
Alpha	0.05
Dunnett's multiple comparisons test	Mean Diff.	95.00% CI of diff.	Below threshold?	Summary	Adjusted P Value	A-?
Young vs. Adult	-0.008577	-0.01659 to -0.0005640	Yes	*	0.0387	B	Adult
Young vs. Aging	-0.0231	-0.03111 to -0.01509	Yes	***	0.0003	C	Aging
Test details	Mean 1	Mean 2	Mean Diff.	SE of diff.	n1	n2	q	DF
Young vs. Adult	0.004487	0.01306	-0.008577	0.002799	3	3	3.065	6
Young vs. Aging	0.004487	0.02759	-0.0231	0.002799	3	3	8.254	6

## Sheet: Fig.8i
Table Analyzed	Emcn+ Vegfr3- Area/ Total Area										Table Analyzed	Osx+ Cells in Compact bone				No. of OSX+ cells
Data sets analyzed	A-C			EMCN+ VEGFR3-							Data sets analyzed	A-C				Control	Alendronate	Parathyroid Hormone
				Control	Alendronate	Parathyroid Hormone										255	345	857
ANOVA summary				0.439342	0.535273	0.663925					ANOVA summary					356	424	1233
F	47.95			0.381317	0.477325	0.738595					F	12.86				227	266	688
P value	0.0002			0.338936	0.492795	0.723751					P value	0.0068
P value summary	***										P value summary	**
Significant diff. among means (P < 0.05)?	Yes										Significant diff. among means (P < 0.05)?	Yes
R squared	0.9411										R squared	0.8108
Brown-Forsythe test											Brown-Forsythe test
F (DFn, DFd)	0.1960 (2, 6)										F (DFn, DFd)	1.340 (2, 6)
P value	0.8271										P value	0.3303
P value summary	ns										P value summary	ns
Are SDs significantly different (P < 0.05)?	No										Are SDs significantly different (P < 0.05)?	No
Bartlett's test											Bartlett's test
Bartlett's statistic (corrected)											Bartlett's statistic (corrected)
P value											P value
P value summary											P value summary
Are SDs significantly different (P < 0.05)?											Are SDs significantly different (P < 0.05)?
ANOVA table	SS	DF	MS	F (DFn, DFd)	P value						ANOVA table	SS	DF	MS	F (DFn, DFd)	P value
Treatment (between columns)	0.1599	2	0.07997	F (2, 6) = 47.95	P=0.0002						Treatment (between columns)	760051	2	380025	F (2, 6) = 12.86	P=0.0068
Residual (within columns)	0.01001	6	0.001668								Residual (within columns)	177345	6	29557
Total	0.17	8									Total	937396	8
Data summary											Data summary
Number of treatments (columns)	3										Number of treatments (columns)	3
Number of values (total)	9										Number of values (total)	9
											Number of families	1
Number of families	1										Number of comparisons per family	2
Number of comparisons per family	2										Alpha	0.05
Alpha	0.05
											Dunnett's multiple comparisons test	Mean Diff.	95.00% CI of diff.	Below threshold?	Summary	Adjusted P Value	A-?
Dunnett's multiple comparisons test	Mean Diff.	95.00% CI of diff.	Below threshold?	Summary	Adjusted P Value	A-?					Control vs. Alendronate	-65.67	-467.6 to 336.2	No	ns	0.8576	B	Alendronate
Control vs. Alendronate	-0.1153	-0.2107 to -0.01980	Yes	*	0.0239	B	Alendronate				Control vs. Parathyroid Hormone	-646.7	-1049 to -244.8	Yes	**	0.0066	C	Parathyroid Hormone
Control vs. Parathyroid Hormone	-0.3222	-0.4177 to -0.2268	Yes	***	0.0001	C	Parathyroid Hormone
											Test details	Mean 1	Mean 2	Mean Diff.	SE of diff.	n1	n2	q	DF
Test details	Mean 1	Mean 2	Mean Diff.	SE of diff.	n1	n2	q	DF			Control vs. Alendronate	279.3	345	-65.67	140.4	3	3	0.4678	6
Control vs. Alendronate	0.3865	0.5018	-0.1153	0.03335	3	3	3.457	6			Control vs. Parathyroid Hormone	279.3	926	-646.7	140.4	3	3	4.607	6
Control vs. Parathyroid Hormone	0.3865	0.7088	-0.3222	0.03335	3	3	9.663	6
