# Supplementary material for: Specialized post-arterial capillaries facilitate adult bone remodelling
Source: Nat Cell Biol. 2024 Nov 11;26(12):2020–34. doi: 10.1038/s41556-024-01545-1 (PMC11628402; doi:10.1038/s41556-024-01545-1)
Supplement: Supplementary file 11 — Statistical source data. [file 41556_2024_1545_MOESM11_ESM.xlsx]

## Sheet: Ext. Data Fig.5d
Table Analyzed	Female-Male
				EMCN+ VEGFR3-
Column B	Male
vs.	vs.			Female	Male
Column A	Female			20.3628	38.1541
				19.731	39.8968
Unpaired t test				24.4503	37.2143
P value	0.0005
P value summary	***
Significantly different (P < 0.05)?	Yes
One- or two-tailed P value?	Two-tailed
t, df	t=10.09, df=4
How big is the difference?
Mean of column A	21.51
Mean of column B	38.42
Difference between means (B - A) ± SEM	16.91 ± 1.675
95% confidence interval	12.26 to 21.56
R squared (eta squared)	0.9622
F test to compare variances
F, DFn, Dfd	3.543, 2, 2
P value	0.4403
P value summary	ns
Significantly different (P < 0.05)?	No
Data analyzed
Sample size, column A	3
Sample size, column B	3
