# Supplementary material for: Specialized post-arterial capillaries facilitate adult bone remodelling
Source: Nat Cell Biol. 2024 Nov 11;26(12):2020–34. doi: 10.1038/s41556-024-01545-1 (PMC11628402; doi:10.1038/s41556-024-01545-1)
Supplement: Supplementary file 12 — Statistical source data. [file 41556_2024_1545_MOESM12_ESM.xlsx]

## Sheet: Ext. Data Fig.6c
Table Analyzed	Retina_vascular density (CD31 area/DAPI area)
Column B	Dach1iΔEC			Average retinal vascular density
vs.	vs.			Control	Dach1iΔEC
Column A	Control			0.172	0.186
				0.185	0.188
Unpaired t test				0.186	0.201
P value	0.6779			0.21	0.193
P value summary	ns
Significantly different (P < 0.05)?	No
One- or two-tailed P value?	Two-tailed
t, df	t=0.4362, df=6
How big is the difference?
Mean of column A	0.1883
Mean of column B	0.192
Difference between means (B - A) ± SEM	0.003750 ± 0.008596
95% confidence interval	-0.01728 to 0.02478
R squared (eta squared)	0.03074
F test to compare variances
F, DFn, Dfd	5.618, 3, 3
P value	0.1901
P value summary	ns
Significantly different (P < 0.05)?	No
Data analyzed
Sample size, column A	4
Sample size, column B	4

## Sheet: Ext. Data Fig.6e
Table Analyzed	Jej_Vascular density per villus (VEGFR2 area/DAPI area)							Table Analyzed	Jej_Villus size (DAPI area/villus)								Table Analyzed	Jej_Vessel area/villus
																				Average vascular area per villus
Column B	Dach1iΔEC							Column B	Dach1iΔEC			Villus size					Column B	Dach1iΔEC		Control	Dach1iΔEC
vs.	vs.			VEGFR2+ vessel density				vs.	vs.			Control	Dach1iΔEC				vs.	vs.		56060	38248.4
Column A	Control			Control	Dach1iΔEC			Column A	Control			83588	62650.7				Column A	Control		51107.1	39007
				0.67	0.61							75865.6	59719.3							45689.2	38803.7
Unpaired t test				0.67	0.65			Unpaired t test				73779.6	71773.7				Unpaired t test			48983.4	40858.8
P value	0.2304			0.62	0.54			P value	0.0074			77505.2	63778.6				P value	0.0025
P value summary	ns			0.63	0.64			P value summary	**								P value summary	**
Significantly different (P < 0.05)?	No							Significantly different (P < 0.05)?	Yes								Significantly different (P < 0.05)?	Yes
One- or two-tailed P value?	Two-tailed							One- or two-tailed P value?	Two-tailed								One- or two-tailed P value?	Two-tailed
t, df	t=1.335, df=6							t, df	t=3.964, df=6								t, df	t=4.999, df=6
How big is the difference?								How big is the difference?									How big is the difference?
Mean of column A	0.6475							Mean of column A	77685								Mean of column A	50460
Mean of column B	0.61							Mean of column B	64481								Mean of column B	39229
Difference between means (B - A) ± SEM	-0.03750 ± 0.02810							Difference between means (B - A) ± SEM	-13204 ± 3331								Difference between means (B - A) ± SEM	-11230 ± 2247
95% confidence interval	-0.1063 to 0.03126							95% confidence interval	-21354 to -5053								95% confidence interval	-16728 to -5733
R squared (eta squared)	0.2289							R squared (eta squared)	0.7237								R squared (eta squared)	0.8064
F test to compare variances								F test to compare variances									F test to compare variances
F, DFn, Dfd	3.566, 3, 3							F, DFn, Dfd	1.491, 3, 3								F, DFn, Dfd	14.74, 3, 3
P value	0.3241							P value	0.7505								P value	0.0533
P value summary	ns							P value summary	ns								P value summary	ns
Significantly different (P < 0.05)?	No							Significantly different (P < 0.05)?	No								Significantly different (P < 0.05)?	No
Data analyzed								Data analyzed									Data analyzed
Sample size, column A	4							Sample size, column A	4								Sample size, column A	4
Sample size, column B	4							Sample size, column B	4								Sample size, column B	4

## Sheet: Ext. Data Fig.6h
Table Analyzed	No of osx+ cells Dach1KO						Table Analyzed	Atpv6v1b1/2 Area/ Total Area			ATPV61B1/2+ Area
			No. of OSX+ cells								Control	Dach1iΔEC
Column B	Dach1iΔEC		Control	Dach1iΔEC			Column B	Dach1iΔEC			0.0260315	0.0453272
vs.	vs.		432	397			vs.	vs.			0.0370579	0.0427847
Column A	Control		469	392			Column A	Control			0.0361859	0.0614462
			473	381								0.0662804
Unpaired t test				373			Unpaired t test
P value	0.0023						P value	0.0388
P value summary	**						P value summary	*
Significantly different (P < 0.05)?	Yes						Significantly different (P < 0.05)?	Yes
One- or two-tailed P value?	Two-tailed						One- or two-tailed P value?	Two-tailed
t, df	t=5.709, df=5						t, df	t=2.782, df=5
How big is the difference?							How big is the difference?
Mean of column A	458						Mean of column A	0.03309
Mean of column B	385.8						Mean of column B	0.05396
Difference between means (B - A) ± SEM	-72.25 ± 12.66						Difference between means (B - A) ± SEM	0.02087 ± 0.007502
95% confidence interval	-104.8 to -39.72						95% confidence interval	0.001583 to 0.04015
R squared (eta squared)	0.867						R squared (eta squared)	0.6075
F test to compare variances							F test to compare variances
F, DFn, Dfd	4.371, 2, 3						F, DFn, Dfd	3.613, 3, 2
P value	0.2583						P value	0.4487
P value summary	ns						P value summary	ns
Significantly different (P < 0.05)?	No						Significantly different (P < 0.05)?	No
Data analyzed							Data analyzed
Sample size, column A	3						Sample size, column A	3
Sample size, column B	4						Sample size, column B	4

## Sheet: Ext. Data Fig.6i
			Female					Female					Male					Male
			Connectivity density					Cortical thickness					Connectivity Density					Cortical thickness
			Control	Dach1iΔEC				Control	Dach1iΔEC				Control	Dach1iΔEC				Control	Dach1iΔEC
			42.879	21.31				0.16	0.17				0.206	0				0.21	0.2
			81.99	37.006				0.19	0.16				6.826	2.985				0.23	0.21
			50.367	38.477				0.17	0.17				10.037	1.059				0.22	0.21
				31.888					0.17
												Table Analyzed	M Dach1ECKO Connecvity density			Table Analyzed	M Dach1ECKO Cortical thickness Fiji
Table Analyzed	F Dach1ECKO Connectivity density					Table Analyzed	F Dach1ECKO Cortical thickness Fiji
												Column B	Dach1iΔEC			Column B	Dach1iΔEC
Column B	Dach1iΔEC					Column B	Dach1iΔEC					vs.	vs.			vs.	vs.
vs.	vs.					vs.	vs.					Column A	Dach1+/+			Column A	Dach1+/+
Column A	Dach1+/+					Column A	Dach1+/+
												Unpaired t test				Unpaired t test
Unpaired t test						Unpaired t test						P value	0.2243			P value	0.1161
P value	0.0633					P value	0.496					P value summary	ns			P value summary	ns
P value summary	ns					P value summary	ns					Significantly different (P < 0.05)?	No			Significantly different (P < 0.05)?	No
Significantly different (P < 0.05)?	No					Significantly different (P < 0.05)?	No					One- or two-tailed P value?	Two-tailed			One- or two-tailed P value?	Two-tailed
One- or two-tailed P value?	Two-tailed					One- or two-tailed P value?	Two-tailed					t, df	t=1.436, df=4			t, df	t=2.000, df=4
t, df	t=2.379, df=5					t, df	t=0.7338, df=5
												How big is the difference?				How big is the difference?
How big is the difference?						How big is the difference?						Mean of column A	5.69			Mean of column A	0.22
Mean of column A	58.41					Mean of column A	0.1733					Mean of column B	1.348			Mean of column B	0.2067
Mean of column B	32.17					Mean of column B	0.1675					Difference between means (B - A) ± SEM	-4.342 ± 3.023			Difference between means (B - A) ± SEM	-0.01333 ± 0.006667
Difference between means (B - A) ± SEM	-26.24 ± 11.03					Difference between means (B - A) ± SEM	-0.005833 ± 0.007949					95% confidence interval	-12.74 to 4.052			95% confidence interval	-0.03184 to 0.005176
95% confidence interval	-54.60 to 2.116					95% confidence interval	-0.02627 to 0.01460					R squared (eta squared)	0.3402			R squared (eta squared)	0.5
R squared (eta squared)	0.5309					R squared (eta squared)	0.09722
												F test to compare variances				F test to compare variances
F test to compare variances						F test to compare variances						F, DFn, Dfd	10.97, 2, 2			F, DFn, Dfd	3.000, 2, 2
F, DFn, Dfd	7.136, 2, 3					F, DFn, Dfd	9.333, 2, 3					P value	0.167			P value	0.5
P value	0.1448					P value	0.103					P value summary	ns			P value summary	ns
P value summary	ns					P value summary	ns					Significantly different (P < 0.05)?	No			Significantly different (P < 0.05)?	No
Significantly different (P < 0.05)?	No					Significantly different (P < 0.05)?	No
												Data analyzed				Data analyzed
Data analyzed						Data analyzed						Sample size, column A	3			Sample size, column A	3
Sample size, column A	3					Sample size, column A	3					Sample size, column B	3			Sample size, column B	3
Sample size, column B	4					Sample size, column B	4

## Sheet: Ext. Data Fig.6k
				DACH1								EFNB2								GJA4								DLL4
Table Analyzed	DACH1			siCTRL	siDACH1			Table Analyzed	EFNB2			siCTRL	siDACH1			Table Analyzed	GJA4			siCTRL	siDACH1			Table Analyzed	DLL4			siCTRL	siDACH1
				1	0.0668891							1	0.721331							1	0.396386							1	0.356727
Column B	siDACH1			1	0.0687991			Column B	siDACH1			1	0.629382			Column B	siDACH1			1	0.531857			Column B	siDACH1			1	0.50446
vs.	vs.			1	0.0738879			vs.	vs.			1	0.623836			vs.	vs.			1	0.297306			vs.	vs.			1	0.314786
Column A	siCTRL			1	0.0643398			Column A	siCTRL			1	0.802961			Column A	siCTRL			1	0.312164			Column A	siCTRL			1	0.391209
				1	0.087758							1	0.766659							1	0.209715							1	0.510053
Unpaired t test with Welch's correction				1	0.0633167			Unpaired t test with Welch's correction				1	0.63796			Unpaired t test with Welch's correction				1	0.843278			Unpaired t test with Welch's correction				1	0.537269
P value	<0.0001							P value	0.0002							P value	0.0017							P value	<0.0001
P value summary	****							P value summary	***							P value summary	**							P value summary	****
Significantly different (P < 0.05)?	Yes							Significantly different (P < 0.05)?	Yes							Significantly different (P < 0.05)?	Yes							Significantly different (P < 0.05)?	Yes
One- or two-tailed P value?	Two-tailed							One- or two-tailed P value?	Two-tailed							One- or two-tailed P value?	Two-tailed							One- or two-tailed P value?	Two-tailed
Welch-corrected t, df	t=250.1, df=5.000							Welch-corrected t, df	t=9.568, df=5.000							Welch-corrected t, df	t=6.077, df=5.000							Welch-corrected t, df	t=14.83, df=5.000
How big is the difference?								How big is the difference?								How big is the difference?								How big is the difference?
Mean of column A	1							Mean of column A	1							Mean of column A	1							Mean of column A	1
Mean of column B	0.07083							Mean of column B	0.697							Mean of column B	0.4318							Mean of column B	0.4358
Difference between means (B - A) ± SEM	-0.9292 ± 0.003715							Difference between means (B - A) ± SEM	-0.3030 ± 0.03167							Difference between means (B - A) ± SEM	-0.5682 ± 0.09351							Difference between means (B - A) ± SEM	-0.5642 ± 0.03804
95% confidence interval	-0.9387 to -0.9196							95% confidence interval	-0.3844 to -0.2216							95% confidence interval	-0.8086 to -0.3279							95% confidence interval	-0.6620 to -0.4665
R squared (eta squared)	0.9999							R squared (eta squared)	0.9482							R squared (eta squared)	0.8807							R squared (eta squared)	0.9778
F test to compare variances								F test to compare variances								F test to compare variances								F test to compare variances
F, DFn, Dfd	Infinity, 5, 5							F, DFn, Dfd	Infinity, 5, 5							F, DFn, Dfd	Infinity, 5, 5							F, DFn, Dfd	Infinity, 5, 5
P value	<0.0001							P value	<0.0001							P value	<0.0001							P value	<0.0001
P value summary	****							P value summary	****							P value summary	****							P value summary	****
Significantly different (P < 0.05)?	Yes							Significantly different (P < 0.05)?	Yes							Significantly different (P < 0.05)?	Yes							Significantly different (P < 0.05)?	Yes
Data analyzed								Data analyzed								Data analyzed								Data analyzed
Sample size, column A	6							Sample size, column A	6							Sample size, column A	6							Sample size, column A	6
Sample size, column B	6							Sample size, column B	6							Sample size, column B	6							Sample size, column B	6
