# Supplementary material for: Specialized post-arterial capillaries facilitate adult bone remodelling
Source: Nat Cell Biol. 2024 Nov 11;26(12):2020–34. doi: 10.1038/s41556-024-01545-1 (PMC11628402; doi:10.1038/s41556-024-01545-1)
Supplement: Supplementary file 13 — Statistical source data. [file 41556_2024_1545_MOESM13_ESM.xlsx]

## Sheet: Ext. Data Fig.7c
			No. of OSX+ cells								ATPV61B1/2+ Area
			Control	Dach1OE							Control	Dach1OE
			111	195							0.526	0.889
			93	206							0.492	1.064
			76	164							0.492	1.487
Table Analyzed	No. of osx+ cells							Table Analyzed	Atp6v1b1/b2 area/ Total area %
Column B	Dach1OE							Column B	Dach1OE
vs.	vs.							vs.	vs.
Column A	Control							Column A	Control
Unpaired t test								Unpaired t test with Welch's correction
P value	0.0042							P value	0.0678
P value summary	**							P value summary	ns
Significantly different (P < 0.05)?	Yes							Significantly different (P < 0.05)?	No
One- or two-tailed P value?	Two-tailed							One- or two-tailed P value?	Two-tailed
t, df	t=5.889, df=4							Welch-corrected t, df	t=3.617, df=2.016
How big is the difference?								How big is the difference?
Mean of column A	93.33							Mean of column A	0.5033
Mean of column B	188.3							Mean of column B	1.147
Difference between means (B - A) ± SEM	95.00 ± 16.13							Difference between means (B - A) ± SEM	0.6433 ± 0.1779
95% confidence interval	50.21 to 139.8							95% confidence interval	-0.1161 to 1.403
R squared (eta squared)	0.8966							R squared (eta squared)	0.8665
F test to compare variances								F test to compare variances
F, DFn, Dfd	1.548, 2, 2							F, DFn, Dfd	245.3, 2, 2
P value	0.7848							P value	0.0081
P value summary	ns							P value summary	**
Significantly different (P < 0.05)?	No							Significantly different (P < 0.05)?	Yes
Data analyzed								Data analyzed
Sample size, column A	3							Sample size, column A	3
Sample size, column B	3							Sample size, column B	3

## Sheet: Ext. Data Fig.7f
																								MAR-CB
Table Analyzed	Dach1OE CG/AR MS/BS(%)		MS/BS (%)				Table Analyzed	Dach1OE CG/AR MAR		MAR-TB				Table Analyzed	Dach1OE CG/AR BFR/BS		BFR/BS				Table Analyzed	Dach1OE CG/AR Compact bone		Control	Dach1OE
			Control	Dach1OE						Control	Dach1OE						Control	Dach1OE						3.308	3.656
Column B	Dach1OE		0.0254483	16.211			Column B	Dach1OE		0.02	1.212			Column B	Dach1OE		0.000508967	19.6477			Column B	Dach1OE		3.222	3.492
vs.	vs.		0.0219178	20.1084			vs.	vs.		0.02	1.098			vs.	vs.		0.000438357	22.079			vs.	vs.		3.09	3.34
Column A	Control		0.0222426	16.1534			Column A	Control		0.02	1.392			Column A	Control		0.000444853	22.4855			Column A	Control
Unpaired t test with Welch's correction							Unpaired t test with Welch's correction							Unpaired t test with Welch's correction							Unpaired t test
P value	0.0056						P value	0.0049						P value	0.0017						P value	0.0598
P value summary	**						P value summary	**						P value summary	**						P value summary	ns
Significantly different (P < 0.05)?	Yes						Significantly different (P < 0.05)?	Yes						Significantly different (P < 0.05)?	Yes						Significantly different (P < 0.05)?	No
One- or two-tailed P value?	Two-tailed						One- or two-tailed P value?	Two-tailed						One- or two-tailed P value?	Two-tailed						One- or two-tailed P value?	Two-tailed
Welch-corrected t, df	t=13.35, df=2.000						Welch-corrected t, df	t=14.19, df=2.000						Welch-corrected t, df	t=24.16, df=2.000						t, df	t=2.604, df=4
How big is the difference?							How big is the difference?							How big is the difference?							How big is the difference?
Mean of column A	0.0232						Mean of column A	0.02						Mean of column A	0.0004641						Mean of column A	3.207
Mean of column B	17.49						Mean of column B	1.234						Mean of column B	21.4						Mean of column B	3.496
Difference between means (B - A) ± SEM	17.47 ± 1.309						Difference between means (B - A) ± SEM	1.214 ± 0.08558						Difference between means (B - A) ± SEM	21.40 ± 0.8860						Difference between means (B - A) ± SEM	0.2893 ± 0.1111
95% confidence interval	11.84 to 23.10						95% confidence interval	0.8458 to 1.582						95% confidence interval	17.59 to 25.22						95% confidence interval	-0.01915 to 0.5978
R squared (eta squared)	0.9889						R squared (eta squared)	0.9902						R squared (eta squared)	0.9966						R squared (eta squared)	0.629
F test to compare variances							F test to compare variances							F test to compare variances							F test to compare variances
F, DFn, Dfd	1349678, 2, 2						F, DFn, Dfd	Infinity, 2, 2						F, DFn, Dfd	1546129654, 2, 2						F, DFn, Dfd	2.071, 2, 2
P value	<0.0001						P value	<0.0001						P value	<0.0001						P value	0.6512
P value summary	****						P value summary	****						P value summary	****						P value summary	ns
Significantly different (P < 0.05)?	Yes						Significantly different (P < 0.05)?	Yes						Significantly different (P < 0.05)?	Yes						Significantly different (P < 0.05)?	No
Data analyzed							Data analyzed							Data analyzed							Data analyzed
Sample size, column A	3						Sample size, column A	3						Sample size, column A	3						Sample size, column A	3
Sample size, column B	3						Sample size, column B	3						Sample size, column B	3						Sample size, column B	3
