# Supplementary material for: Specialized post-arterial capillaries facilitate adult bone remodelling
Source: Nat Cell Biol. 2024 Nov 11;26(12):2020–34. doi: 10.1038/s41556-024-01545-1 (PMC11628402; doi:10.1038/s41556-024-01545-1)
Supplement: Supplementary file 14 — Statistical source data. [file 41556_2024_1545_MOESM14_ESM.xlsx]

## Sheet: Ext. Data Fig.8g
Table Analyzed	Dll4 Emcn Vegfr3 neg area						Table Analyzed	Dll4 Cav1 Arterioles
											EMCN+ VEGFR3-
Column B	Dll4iΔEC		EMCN+ VEGFR3-				Column B	Dll4iΔEC			Control	Dll4iΔEC
vs.	vs.		Control	Dll4iΔEC			vs.	vs.			19	5
Column A	Control		26.1224	16.2015			Column A	Control			24	7
			24.2912	16.2408							29	3
Unpaired t test			28.3287	6.46578			Unpaired t test
P value	0.0184						P value	0.0036
P value summary	*						P value summary	**
Significantly different (P < 0.05)?	Yes						Significantly different (P < 0.05)?	Yes
One- or two-tailed P value?	Two-tailed						One- or two-tailed P value?	Two-tailed
t, df	t=3.843, df=4						t, df	t=6.111, df=4
How big is the difference?							How big is the difference?
Mean of column A	26.25						Mean of column A	24
Mean of column B	12.97						Mean of column B	5
Difference between means (B - A) ± SEM	-13.28 ± 3.455						Difference between means (B - A) ± SEM	-19.00 ± 3.109
95% confidence interval	-22.87 to -3.686						95% confidence interval	-27.63 to -10.37
R squared (eta squared)	0.7869						R squared (eta squared)	0.9033
F test to compare variances							F test to compare variances
F, DFn, Dfd	7.762, 2, 2						F, DFn, Dfd	6.250, 2, 2
P value	0.2283						P value	0.2759
P value summary	ns						P value summary	ns
Significantly different (P < 0.05)?	No						Significantly different (P < 0.05)?	No
Data analyzed							Data analyzed
Sample size, column A	3						Sample size, column A	3
Sample size, column B	3						Sample size, column B	3

## Sheet: Ext. Data Fig.8j
Table Analyzed	OB Alizarin			Absorbance at 405nm
Data sets analyzed	A-E			ODM	ODM+CTRP9	ODM+NTF3	ODM+PDGF-DD	ODM+SEMA7A
				0.61	0.71	0.82	1.74	1.31
ANOVA summary				0.58	0.78	0.72	1.45	1.41
F	89.64			0.62	0.76	0.76	1.66	1.27
P value	<0.0001
P value summary	****
Significant diff. among means (P < 0.05)?	Yes
R squared	0.9729
Brown-Forsythe test
F (DFn, DFd)	1.025 (4, 10)
P value	0.4405
P value summary	ns
Are SDs significantly different (P < 0.05)?	No
Bartlett's test
Bartlett's statistic (corrected)
P value
P value summary
Are SDs significantly different (P < 0.05)?
ANOVA table	SS	DF	MS	F (DFn, DFd)	P value
Treatment (between columns)	2.288	4	0.5719	F (4, 10) = 89.64	P<0.0001
Residual (within columns)	0.0638	10	0.00638
Total	2.352	14
Data summary
Number of treatments (columns)	5
Number of values (total)	15
Number of families	1
Number of comparisons per family	4
Alpha	0.05
Dunnett's multiple comparisons test	Mean Diff.	95.00% CI of diff.	Below threshold?	Summary	Adjusted P Value	A-?
ODM vs. ODM+CTRP9	-0.1467	-0.3352 to 0.04185	No	ns	0.1403	B	ODM+CTRP9
ODM vs. ODM+NTF3	-0.1633	-0.3518 to 0.02518	No	ns	0.0935	C	ODM+NTF3
ODM vs. ODM+PDGF-DD	-1.013	-1.202 to -0.8248	Yes	****	<0.0001	D	ODM+PDGF-DD
ODM vs. ODM+SEMA7A	-0.7267	-0.9152 to -0.5382	Yes	****	<0.0001	E	ODM+SEMA7A
Test details	Mean 1	Mean 2	Mean Diff.	SE of diff.	n1	n2	q	DF
ODM vs. ODM+CTRP9	0.6033	0.75	-0.1467	0.06522	3	3	2.249	10
ODM vs. ODM+NTF3	0.6033	0.7667	-0.1633	0.06522	3	3	2.504	10
ODM vs. ODM+PDGF-DD	0.6033	1.617	-1.013	0.06522	3	3	15.54	10
ODM vs. ODM+SEMA7A	0.6033	1.33	-0.7267	0.06522	3	3	11.14	10

## Sheet: Ext. Data Fig.8l
	Table Analyzed	OC Rank assay			No. of Osteoclasts
	Data sets analyzed	A-E			OCM	OCM+CTRP9	OCM+NTF3	OCM+PDGF-DD	OCM+SEMA7A
					149	92	154	270	209
	ANOVA summary				170	113	228	198	242
	F	7.594			176	128	231	210	236
	P value	0.0002			186	146	277	225	181
	P value summary	***			106	164	215	151	152
	Significant diff. among means (P < 0.05)?	Yes			139	145	185	138	224
	R squared	0.4647			154	119	140	157	228
					89	155	237	226	187
	Brown-Forsythe test
	F (DFn, DFd)	0.7727 (4, 35)
	P value	0.5504
	P value summary	ns
	Are SDs significantly different (P < 0.05)?	No
	Bartlett's test
	Bartlett's statistic (corrected)	3.591
	P value	0.4641
	P value summary	ns
	Are SDs significantly different (P < 0.05)?	No
	ANOVA table	SS	DF	MS	F (DFn, DFd)	P value
	Treatment (between columns)	41639	4	10410	F (4, 35) = 7.594	P=0.0002
	Residual (within columns)	47975	35	1371
	Total	89614	39
	Data summary
	Number of treatments (columns)	5
	Number of values (total)	40
	Number of families	1
	Number of comparisons per family	4
	Alpha	0.05
	Dunnett's multiple comparisons test	Mean Diff.	95.00% CI of diff.	Below threshold?	Summary	Adjusted P Value	A-?
	OCM vs. OCM+CTRP9	13.38	-33.98 to 60.73	No	ns	0.8805	B	OCM+CTRP9
	OCM vs. OCM+NTF3	-62.25	-109.6 to -14.90	Yes	**	0.0068	C	OCM+NTF3
	OCM vs. OCM+PDGF-DD	-50.75	-98.10 to -3.396	Yes	*	0.0326	D	OCM+PDGF-DD
	OCM vs. OCM+SEMA7A	-61.25	-108.6 to -13.90	Yes	**	0.0078	E	OCM+SEMA7A
	Test details	Mean 1	Mean 2	Mean Diff.	SE of diff.	n1	n2	q	DF
	OCM vs. OCM+CTRP9	146.1	132.8	13.38	18.51	8	8	0.7225	35
	OCM vs. OCM+NTF3	146.1	208.4	-62.25	18.51	8	8	3.363	35
	OCM vs. OCM+PDGF-DD	146.1	196.9	-50.75	18.51	8	8	2.742	35
	OCM vs. OCM+SEMA7A	146.1	207.4	-61.25	18.51	8	8	3.309	35
