# Supplementary material for: Specialized post-arterial capillaries facilitate adult bone remodelling
Source: Nat Cell Biol. 2024 Nov 11;26(12):2020–34. doi: 10.1038/s41556-024-01545-1 (PMC11628402; doi:10.1038/s41556-024-01545-1)
Supplement: Supplementary file 15 — Statistical source data. [file 41556_2024_1545_MOESM15_ESM.xlsx]

## Sheet: Ext. Data Fig.10a
Table Analyzed	Alen Relative bone volume		BV/TV				Table Analyzed	Alen connectivity density		Connectivity density				Table Analyzed	Alen Trabecular thickness		Trabecular thickness				Table Analyzed	Alen Trabecular number		Trabecular number
			Control	Alendronate						Control	Alendronate						Control	Alendronate						Control	Alendronate
Column B	Alendronate		0.044	0.248			Column B	Alendronate		164.979	418.018			Column B	Alendronate		0.03	0.048			Column B	Alendronate		2.78	3.218
vs.	vs.		0.049	0.215			vs.	vs.		165.343	343.514			vs.	vs.		0.031	0.046			vs.	vs.		3.039	3.364
Column A	Control		0.06	0.256			Column A	Control		156.973	426.355			Column A	Control		0.034	0.048			Column A	Control		3.159	3.419
			0.036	0.288						119.348	450.278						0.03	0.05						2.812	3.153
Unpaired t test			0.045	0.286			Unpaired t test			158.97	516.26			Unpaired t test			0.031	0.049			Unpaired t test			2.967	3.811
P value	<0.0001						P value	<0.0001						P value	<0.0001						P value	0.0113
P value summary	****						P value summary	****						P value summary	****						P value summary	*
Significantly different (P < 0.05)?	Yes						Significantly different (P < 0.05)?	Yes						Significantly different (P < 0.05)?	Yes						Significantly different (P < 0.05)?	Yes
One- or two-tailed P value?	Two-tailed						One- or two-tailed P value?	Two-tailed						One- or two-tailed P value?	Two-tailed						One- or two-tailed P value?	Two-tailed
t, df	t=15.09, df=8						t, df	t=9.537, df=8						t, df	t=17.17, df=8						t, df	t=3.272, df=8
How big is the difference?							How big is the difference?							How big is the difference?							How big is the difference?
Mean of column A	0.0468						Mean of column A	153.1						Mean of column A	0.0312						Mean of column A	2.951
Mean of column B	0.2586						Mean of column B	430.9						Mean of column B	0.0482						Mean of column B	3.393
Difference between means (B - A) ± SEM	0.2118 ± 0.01404						Difference between means (B - A) ± SEM	277.8 ± 29.12						Difference between means (B - A) ± SEM	0.01700 ± 0.0009899						Difference between means (B - A) ± SEM	0.4416 ± 0.1350
95% confidence interval	0.1794 to 0.2442						95% confidence interval	210.6 to 344.9						95% confidence interval	0.01472 to 0.01928						95% confidence interval	0.1304 to 0.7528
R squared (eta squared)	0.966						R squared (eta squared)	0.9192						R squared (eta squared)	0.9736						R squared (eta squared)	0.5723
F test to compare variances							F test to compare variances							F test to compare variances							F test to compare variances
F, DFn, Dfd	11.85, 4, 4						F, DFn, Dfd	10.47, 4, 4						F, DFn, Dfd	1.227, 4, 4						F, DFn, Dfd	2.649, 4, 4
P value	0.0345						P value	0.043						P value	0.8475						P value	0.3682
P value summary	*						P value summary	*						P value summary	ns						P value summary	ns
Significantly different (P < 0.05)?	Yes						Significantly different (P < 0.05)?	Yes						Significantly different (P < 0.05)?	No						Significantly different (P < 0.05)?	No
Data analyzed							Data analyzed							Data analyzed							Data analyzed
Sample size, column A	5						Sample size, column A	5						Sample size, column A	5						Sample size, column A	5
Sample size, column B	5						Sample size, column B	5						Sample size, column B	5						Sample size, column B	5
Table Analyzed	Alen Relative bone volume						Table Analyzed	Alen connectivity density
Column B	Alendronate						Column B	Alendronate
vs.	vs.						vs.	vs.
Column A	Control						Column A	Control
Unpaired t test with Welch's correction							Unpaired t test with Welch's correction
P value	<0.0001						P value	0.0003
P value summary	****						P value summary	***
Significantly different (P < 0.05)?	Yes						Significantly different (P < 0.05)?	Yes
One- or two-tailed P value?	Two-tailed						One- or two-tailed P value?	Two-tailed
Welch-corrected t, df	t=15.09, df=4.670						Welch-corrected t, df	t=9.537, df=4.758
How big is the difference?							How big is the difference?
Mean of column A	0.0468						Mean of column A	153.1
Mean of column B	0.2586						Mean of column B	430.9
Difference between means (B - A) ± SEM	0.2118 ± 0.01404						Difference between means (B - A) ± SEM	277.8 ± 29.12
95% confidence interval	0.1749 to 0.2487						95% confidence interval	201.7 to 353.8
R squared (eta squared)	0.9799						R squared (eta squared)	0.9503
F test to compare variances							F test to compare variances
F, DFn, Dfd	11.85, 4, 4						F, DFn, Dfd	10.47, 4, 4
P value	0.0345						P value	0.043
P value summary	*						P value summary	*
Significantly different (P < 0.05)?	Yes						Significantly different (P < 0.05)?	Yes
Data analyzed							Data analyzed
Sample size, column A	5						Sample size, column A	5
Sample size, column B	5						Sample size, column B	5

## Sheet: Ext. Data Fig.10b
Table Analyzed	PTH relative bone volume		BV/TV				Table Analyzed	PTH connectivity density		Connectivity density				Table Analyzed	PTH trabecular thickness		Trabecular thickness				Table Analyzed	PTH trabecular number		Trabecular number
			Control	Parathyroid Hormone						Control	Parathyroid Hormone						Control	Parathyroid Hormone						Control	Parathyroid Hormone
Column B	Parathyroid Hormone		0.031	0.081			Column B	Parathyroid Hormone		80.945	260.882			Column B	Parathyroid Hormone		0.034	0.039			Column B	Parathyroid Hormone		2.518	2.353
vs.	vs.		0.031	0.109			vs.	vs.		92.952	514.369			vs.	vs.		0.03	0.036			vs.	vs.		2.907	3.099
Column A	Control		0.037	0.116			Column A	Control		91.247	451.149			Column A	Control		0.035	0.038			Column A	Control		2.797	2.933
			0.035	0.064						99.704	178.879						0.033	0.036						2.701	2.812
Unpaired t test with Welch's correction			0.036	0.1			Unpaired t test with Welch's correction			107.752	473.448			Unpaired t test			0.033	0.034			Unpaired t test			2.595	2.988
P value	0.003						P value	0.0127						P value	0.0176						P value	0.3905
P value summary	**						P value summary	*						P value summary	*						P value summary	ns
Significantly different (P < 0.05)?	Yes						Significantly different (P < 0.05)?	Yes						Significantly different (P < 0.05)?	Yes						Significantly different (P < 0.05)?	No
One- or two-tailed P value?	Two-tailed						One- or two-tailed P value?	Two-tailed						One- or two-tailed P value?	Two-tailed						One- or two-tailed P value?	Two-tailed
Welch-corrected t, df	t=6.245, df=4.141						Welch-corrected t, df	t=4.269, df=4.037						t, df	t=2.979, df=8						t, df	t=0.9078, df=8
How big is the difference?							How big is the difference?							How big is the difference?							How big is the difference?
Mean of column A	0.034						Mean of column A	94.52						Mean of column A	0.033						Mean of column A	2.704
Mean of column B	0.094						Mean of column B	375.7						Mean of column B	0.0366						Mean of column B	2.837
Difference between means (B - A) ± SEM	0.06000 ± 0.009607						Difference between means (B - A) ± SEM	281.2 ± 65.88						Difference between means (B - A) ± SEM	0.003600 ± 0.001208						Difference between means (B - A) ± SEM	0.1334 ± 0.1469
95% confidence interval	0.03368 to 0.08632						95% confidence interval	98.98 to 463.5						95% confidence interval	0.0008136 to 0.006386						95% confidence interval	-0.2055 to 0.4723
R squared (eta squared)	0.904						R squared (eta squared)	0.8186						R squared (eta squared)	0.526						R squared (eta squared)	0.09339
F test to compare variances							F test to compare variances							F test to compare variances							F test to compare variances
F, DFn, Dfd	56.69, 4, 4						F, DFn, Dfd	216.3, 4, 4						F, DFn, Dfd	1.086, 4, 4						F, DFn, Dfd	3.483, 4, 4
P value	0.0018						P value	0.0001						P value	0.9384						P value	0.2542
P value summary	**						P value summary	***						P value summary	ns						P value summary	ns
Significantly different (P < 0.05)?	Yes						Significantly different (P < 0.05)?	Yes						Significantly different (P < 0.05)?	No						Significantly different (P < 0.05)?	No
Data analyzed							Data analyzed							Data analyzed							Data analyzed
Sample size, column A	5						Sample size, column A	5						Sample size, column A	5						Sample size, column A	5
Sample size, column B	5						Sample size, column B	5						Sample size, column B	5						Sample size, column B	5
